# Supplementary material for: Cryo-EM structure of bixafen-bound S. cerevisiae complex II unravels SDHI specificity against pathogenic fungi
Source: Commun Biol. 2026 Jan 28;9:517. doi: 10.1038/s42003-026-09617-8 (PMC13066397; doi:10.1038/s42003-026-09617-8)
Supplement: Supplementary file 2 — Supplementary Data [file 42003_2026_9617_MOESM2_ESM.xlsx]

## Sheet: Supp Figure 1a
Chrom.1
UV
ml	mAU
-0.04962	0
-0.04884	713.166
-0.04805	713.168
-0.04727	713.17
-0.04648	713.17
-0.0457	713.167
-0.04491	713.165
-0.04412	713.157
-0.04334	713.141
-0.04255	713.117
-0.04177	713.074
-0.04098	713.023
-0.0402	712.961
-0.03941	712.886
-0.03863	712.806
-0.03784	712.722
-0.03706	712.638
-0.03627	712.558
-0.03549	712.48
-0.0347	712.404
-0.03392	712.332
-0.03313	712.264
-0.03235	712.198
-0.03156	712.135
-0.03078	712.083
-0.02999	712.035
-0.02921	711.998
-0.02842	711.967
-0.02763	711.942
-0.02685	711.925
-0.02606	711.917
-0.02528	711.922
-0.02449	711.939
-0.02371	711.972
-0.02292	712.025
-0.02214	712.103
-0.02135	712.208
-0.02057	712.344
-0.01978	712.507
-0.019	712.696
-0.01821	712.914
-0.01743	713.164
-0.01664	713.444
-0.01586	713.751
-0.01507	714.087
-0.01429	714.447
-0.0135	714.826
-0.01272	715.201
-0.01193	715.599
-0.01114	716.046
-0.01036	716.536
-0.00957	717.062
-0.00879	717.615
-0.008	718.189
-0.00722	718.788
-0.00643	719.411
-0.00565	720.054
-0.00486	720.713
-0.00408	721.381
-0.00329	722.059
-0.00251	722.742
-0.00172	723.433
-0.000936	724.123
-0.000151	724.802
0.000634	725.443
0.00142	726.011
0.00221	726.486
0.00299	726.846
0.00378	727.083
0.00456	727.203
0.00535	727.213
0.00613	727.123
0.00692	726.944
0.0077	726.683
0.00849	726.352
0.00927	725.952
0.01006	725.498
0.01084	724.995
0.01163	724.438
0.01241	723.839
0.0132	723.197
0.01398	722.52
0.01477	721.807
0.01555	721.067
0.01634	720.294
0.01712	719.498
0.01791	718.685
0.0187	717.859
0.01948	717.018
0.02027	716.159
0.02105	715.31
0.02184	714.499
0.02262	713.757
0.02341	713.098
0.02419	712.538
0.02498	712.079
0.02576	711.707
0.02655	711.416
0.02733	711.189
0.02812	711.02
0.0289	710.893
0.02969	710.805
0.03047	710.744
0.03126	710.704
0.03204	710.683
0.03283	710.681
0.03361	710.691
0.0344	710.709
0.03519	710.736
0.03597	710.773
0.03676	710.813
0.03754	710.855
0.03833	710.904
0.03911	710.956
0.0399	711.008
0.04068	711.06
0.04147	711.114
0.04225	711.167
0.04304	711.222
0.04382	711.276
0.04461	711.33
0.04539	711.384
0.04618	711.436
0.04696	711.49
0.04775	711.543
0.04853	711.594
0.04932	711.641
0.0501	711.688
0.05089	711.736
0.05168	711.784
0.05246	711.833
0.05325	711.883
0.05403	711.927
0.05482	711.973
0.0556	712.018
0.05639	712.062
0.05717	712.103
0.05796	712.143
0.05874	712.182
0.05953	712.218
0.06031	712.252
0.0611	712.286
0.06188	712.319
0.06267	712.348
0.06345	712.375
0.06424	712.403
0.06502	712.426
0.06581	712.454
0.06659	712.478
0.06738	712.501
0.06817	712.517
0.06895	712.539
0.06974	712.561
0.07052	712.584
0.07131	712.602
0.07209	712.62
0.07288	712.638
0.07366	712.65
0.07445	712.659
0.07523	712.667
0.07602	712.674
0.0768	712.68
0.07759	712.679
0.07837	712.682
0.07916	712.687
0.07994	712.69
0.08073	712.694
0.08151	712.694
0.0823	712.692
0.08308	712.693
0.08387	712.697
0.08466	712.696
0.08544	712.692
0.08623	712.687
0.08701	712.68
0.0878	712.676
0.08858	712.674
0.08937	712.672
0.09015	712.666
0.09094	712.661
0.09172	712.648
0.09251	712.638
0.09329	712.625
0.09408	712.617
0.09486	712.606
0.09565	712.596
0.09643	712.585
0.09722	712.571
0.098	712.562
0.09879	712.553
0.09957	712.538
0.10036	712.525
0.10115	712.516
0.10193	712.502
0.10272	712.489
0.1035	712.474
0.10429	712.461
0.10507	712.446
0.10586	712.435
0.10664	712.421
0.10743	712.409
0.10821	712.394
0.109	712.379
0.10978	712.363
0.11057	712.347
0.11135	712.333
0.11214	712.319
0.11292	712.306
0.11371	712.295
0.11449	712.284
0.11528	712.272
0.11606	712.258
0.11685	712.245
0.11764	712.236
0.11842	712.225
0.11921	712.21
0.11999	712.202
0.12078	712.196
0.12156	712.184
0.12235	712.173
0.12313	712.162
0.12392	712.159
0.1247	712.15
0.12549	712.141
0.12627	712.132
0.12706	712.125
0.12784	712.116
0.12863	712.107
0.12941	712.099
0.1302	712.089
0.13098	712.081
0.13177	712.071
0.13255	712.058
0.13334	712.048
0.13413	712.042
0.13491	712.032
0.1357	712.023
0.13648	712.013
0.13727	712.006
0.13805	711.994
0.13884	711.985
0.13962	711.976
0.14041	711.964
0.14119	711.951
0.14198	711.936
0.14276	711.921
0.14355	711.91
0.14433	711.896
0.14512	711.878
0.1459	711.865
0.14669	711.851
0.14747	711.834
0.14826	711.82
0.14904	711.805
0.14983	711.792
0.15062	711.78
0.1514	711.767
0.15219	711.756
0.15297	711.744
0.15376	711.734
0.15454	711.722
0.15533	711.708
0.15611	711.697
0.1569	711.683
0.15768	711.672
0.15847	711.66
0.15925	711.651
0.16004	711.633
0.16082	711.621
0.16161	711.608
0.16239	711.597
0.16318	711.586
0.16396	711.575
0.16475	711.566
0.16553	711.558
0.16632	711.55
0.16711	711.539
0.16789	711.531
0.16868	711.526
0.16946	711.521
0.17025	711.516
0.17103	711.512
0.17182	711.505
0.1726	711.5
0.17339	711.494
0.17417	711.488
0.17496	711.476
0.17574	711.469
0.17653	711.459
0.17731	711.451
0.1781	711.442
0.17888	711.434
0.17967	711.426
0.18045	711.422
0.18124	711.417
0.18202	711.409
0.18281	711.402
0.1836	711.395
0.18438	711.388
0.18517	711.378
0.18595	711.369
0.18674	711.361
0.18752	711.351
0.18831	711.344
0.18909	711.334
0.18988	711.323
0.19066	711.314
0.19145	711.3
0.19223	711.288
0.19302	711.274
0.1938	711.261
0.19459	711.249
0.19537	711.24
0.19616	711.232
0.19694	711.22
0.19773	711.207
0.19851	711.197
0.1993	711.187
0.20009	711.174
0.20087	711.159
0.20166	711.144
0.20244	711.134
0.20323	711.125
0.20401	711.114
0.2048	711.104
0.20558	711.095
0.20637	711.082
0.20715	711.069
0.20794	711.053
0.20872	711.038
0.20951	711.026
0.21029	711.013
0.21108	711.001
0.21186	710.986
0.21265	710.975
0.21343	710.962
0.21422	710.956
0.215	710.944
0.21579	710.928
0.21658	710.917
0.21736	710.905
0.21815	710.894
0.21893	710.881
0.21972	710.868
0.2205	710.855
0.22129	710.842
0.22207	710.831
0.22286	710.819
0.22364	710.807
0.22443	710.794
0.22521	710.781
0.226	710.766
0.22678	710.75
0.22757	710.74
0.22835	710.726
0.22914	710.714
0.22992	710.698
0.23071	710.684
0.2315	710.669
0.23228	710.657
0.23307	710.649
0.23385	710.64
0.23464	710.628
0.23542	710.611
0.23621	710.598
0.23699	710.586
0.23778	710.572
0.23856	710.56
0.23935	710.549
0.24013	710.535
0.24092	710.522
0.2417	710.512
0.24249	710.5
0.24327	710.485
0.24406	710.471
0.24484	710.458
0.24563	710.445
0.24641	710.432
0.2472	710.423
0.24799	710.41
0.24877	710.399
0.24956	710.39
0.25034	710.38
0.25113	710.371
0.25191	710.361
0.2527	710.349
0.25348	710.336
0.25427	710.32
0.25505	710.31
0.25584	710.3
0.25662	710.289
0.25741	710.277
0.25819	710.263
0.25898	710.248
0.25976	710.238
0.26055	710.23
0.26133	710.222
0.26212	710.213
0.2629	710.205
0.26369	710.201
0.26448	710.196
0.26526	710.189
0.26605	710.184
0.26683	710.18
0.26762	710.176
0.2684	710.172
0.26919	710.173
0.26997	710.172
0.27076	710.176
0.27154	710.18
0.27233	710.186
0.27311	710.193
0.2739	710.2
0.27468	710.21
0.27547	710.221
0.27625	710.233
0.27704	710.25
0.27782	710.269
0.27861	710.288
0.27939	710.313
0.28018	710.34
0.28097	710.366
0.28175	710.394
0.28254	710.426
0.28332	710.457
0.28411	710.494
0.28489	710.526
0.28568	710.571
0.28646	710.617
0.28725	710.667
0.28803	710.719
0.28882	710.776
0.2896	710.834
0.29039	710.896
0.29117	710.96
0.29196	711.03
0.29274	711.11
0.29353	711.193
0.29431	711.282
0.2951	711.377
0.29588	711.48
0.29667	711.591
0.29746	711.711
0.29824	711.839
0.29903	711.976
0.29981	712.121
0.3006	712.276
0.30138	712.44
0.30217	712.618
0.30295	712.805
0.30374	713.006
0.30452	713.222
0.30531	713.451
0.30609	713.691
0.30688	713.941
0.30766	714.204
0.30845	714.472
0.30923	714.752
0.31002	715.056
0.3108	715.385
0.31159	715.728
0.31237	716.089
0.31316	716.459
0.31395	716.838
0.31473	717.239
0.31552	717.659
0.3163	718.088
0.31709	718.53
0.31787	718.983
0.31866	719.447
0.31944	719.925
0.32023	720.413
0.32101	720.908
0.3218	721.408
0.32258	721.915
0.32337	722.423
0.32415	722.932
0.32494	723.441
0.32572	723.946
0.32651	724.459
0.32729	724.996
0.32808	725.543
0.32886	726.093
0.32965	726.646
0.33044	727.193
0.33122	727.728
0.33201	728.249
0.33279	728.761
0.33358	729.258
0.33436	729.737
0.33515	730.202
0.33593	730.64
0.33672	731.053
0.3375	731.44
0.33829	731.804
0.33907	732.15
0.33986	732.472
0.34064	732.77
0.34143	733.031
0.34221	733.254
0.343	733.436
0.34378	733.586
0.34457	733.709
0.34535	733.801
0.34614	733.858
0.34693	733.877
0.34771	733.848
0.3485	733.762
0.34928	733.626
0.35007	733.445
0.35085	733.222
0.35164	732.951
0.35242	732.643
0.35321	732.286
0.35399	731.881
0.35478	731.438
0.35556	730.949
0.35635	730.416
0.35713	729.84
0.35792	729.222
0.3587	728.557
0.35949	727.844
0.36027	727.075
0.36106	726.28
0.36184	725.487
0.36263	724.671
0.36342	723.74
0.3642	722.699
0.36499	721.861
0.36577	720.855
0.36656	719.64
0.36734	718.387
0.36813	717.108
0.36891	715.795
0.3697	714.451
0.37048	713.069
0.37127	711.645
0.37205	710.192
0.37284	708.708
0.37362	707.193
0.37441	705.656
0.37519	704.087
0.37598	702.494
0.37676	700.869
0.37755	699.225
0.37833	697.549
0.37912	695.856
0.37991	694.148
0.38069	692.408
0.38148	690.652
0.38226	688.868
0.38305	687.075
0.38383	685.293
0.38462	683.501
0.3854	681.507
0.38619	679.461
0.38697	677.537
0.38776	675.667
0.38854	673.793
0.38933	672.135
0.39011	670.936
0.3909	670.081
0.39168	669.328
0.39247	668.657
0.39325	668.097
0.39404	667.661
0.39482	667.36
0.39561	667.189
0.3964	667.14
0.39718	667.213
0.39797	667.319
0.39875	667.262
0.39954	666.719
0.40032	665.851
0.40111	664.928
0.40189	664.063
0.40268	663.268
0.40346	662.53
0.40425	661.844
0.40503	661.224
0.40582	660.672
0.4066	660.175
0.40739	659.72
0.40817	659.299
0.40896	658.907
0.40974	658.447
0.41053	657.486
0.41131	689.677
0.4121	712.799
0.41289	712.785
0.41367	712.772
0.41446	712.763
0.41524	712.755
0.41603	712.745
0.41681	712.737
0.4176	712.732
0.41838	712.722
0.41917	712.72
0.41995	712.721
0.42074	712.722
0.42152	712.725
0.42231	712.73
0.42309	712.736
0.42388	712.744
0.42466	712.761
0.42545	712.783
0.42623	712.808
0.42702	712.836
0.4278	712.87
0.42859	712.909
0.42938	712.953
0.43016	712.998
0.43095	713.051
0.43173	713.111
0.43252	713.178
0.4333	713.253
0.43409	713.34
0.43487	713.435
0.43566	713.535
0.43644	713.646
0.43723	713.765
0.43801	713.897
0.4388	714.038
0.43958	714.18
0.44037	714.328
0.44115	714.487
0.44194	714.653
0.44272	714.833
0.44351	715.027
0.44429	715.24
0.44508	715.454
0.44587	715.681
0.44665	715.915
0.44744	716.162
0.44822	716.422
0.44901	716.696
0.44979	716.982
0.45058	717.282
0.45136	717.594
0.45215	717.92
0.45293	718.26
0.45372	718.612
0.4545	718.98
0.45529	719.361
0.45607	719.756
0.45686	720.16
0.45764	720.573
0.45843	721.003
0.45921	721.444
0.46	721.904
0.46078	722.371
0.46157	722.844
0.46236	723.325
0.46314	723.813
0.46393	724.3
0.46471	724.793
0.4655	725.282
0.46628	725.77
0.46707	726.26
0.46785	726.745
0.46864	727.198
0.46942	727.61
0.47021	727.995
0.47099	728.387
0.47178	728.816
0.47256	729.258
0.47335	729.693
0.47413	730.113
0.47492	730.513
0.4757	730.889
0.47649	731.243
0.47727	731.573
0.47806	731.877
0.47885	732.153
0.47963	732.396
0.48042	732.604
0.4812	732.777
0.48199	732.917
0.48277	733.021
0.48356	733.082
0.48434	733.107
0.48513	733.098
0.48591	733.057
0.4867	733.003
0.48748	732.95
0.48827	732.89
0.48905	732.825
0.48984	732.768
0.49062	732.792
0.49141	733.071
0.49219	733.422
0.49298	733.64
0.49376	733.759
0.49455	733.725
0.49534	733.549
0.49612	733.346
0.49691	733.127
0.49769	732.9
0.49848	732.66
0.49926	732.414
0.50005	732.16
0.50083	731.901
0.50162	731.634
0.5024	731.353
0.50319	731.049
0.50397	730.726
0.50476	730.388
0.50554	730.037
0.50633	729.671
0.50711	729.284
0.5079	728.865
0.50868	728.406
0.50947	727.916
0.51025	727.389
0.51104	726.777
0.51183	725.977
0.51261	724.826
0.5134	723.803
0.51418	722.826
0.51497	721.951
0.51575	721.24
0.51654	720.526
0.51732	719.734
0.51811	718.927
0.51889	718.106
0.51968	717.085
0.52046	715.651
0.52125	713.977
0.52203	712.26
0.52282	710.465
0.5236	708.526
0.52439	706.581
0.52517	704.634
0.52596	702.677
0.52674	700.705
0.52753	698.72
0.52832	696.718
0.5291	694.713
0.52989	692.698
0.53067	690.653
0.53146	688.606
0.53224	686.562
0.53303	684.523
0.53381	682.485
0.5346	680.433
0.53538	678.389
0.53617	676.324
0.53695	674.257
0.53774	672.212
0.53852	670.25
0.53931	668.257
0.54009	666.275
0.54088	664.576
0.54166	663.405
0.54245	662.448
0.54323	661.532
0.54402	660.626
0.54481	659.727
0.54559	658.842
0.54638	657.974
0.54716	657.13
0.54795	656.308
0.54873	655.501
0.54952	654.715
0.5503	653.947
0.55109	653.19
0.55187	652.46
0.55266	651.748
0.55344	651.041
0.55423	650.344
0.55501	649.658
0.5558	648.982
0.55658	648.311
0.55737	647.651
0.55815	647.008
0.55894	646.38
0.55972	645.76
0.56051	645.152
0.5613	644.55
0.56208	643.954
0.56287	643.367
0.56365	642.802
0.56444	642.257
0.56522	641.724
0.56601	641.21
0.56679	640.709
0.56758	640.215
0.56836	639.731
0.56915	639.261
0.56993	638.796
0.57072	638.338
0.5715	637.895
0.57229	637.459
0.57307	637.023
0.57386	636.604
0.57464	636.197
0.57543	635.825
0.57621	635.5
0.577	635.214
0.57779	634.95
0.57857	634.678
0.57936	634.393
0.58014	634.09
0.58093	633.802
0.58171	633.581
0.5825	633.421
0.58328	633.294
0.58407	633.169
0.58485	633.021
0.58564	632.845
0.58642	632.638
0.58721	632.389
0.58799	632.09
0.58878	631.737
0.58956	631.351
0.59035	630.955
0.59113	630.538
0.59192	630.063
0.5927	629.517
0.59349	628.884
0.59428	628.175
0.59506	627.399
0.59585	626.613
0.59663	625.835
0.59742	625.019
0.5982	624.158
0.59899	623.272
0.59977	622.375
0.60056	621.476
0.60134	620.54
0.60213	619.51
0.60291	618.35
0.6037	617.099
0.60448	615.827
0.60527	614.551
0.60605	613.278
0.60684	612.01
0.60762	610.739
0.60841	609.496
0.60919	608.286
0.60998	607.093
0.61077	605.881
0.61155	604.656
0.61234	603.453
0.61312	602.293
0.61391	601.185
0.61469	600.124
0.61548	599.105
0.61626	598.098
0.61705	597.07
0.61783	596.01
0.61862	594.916
0.6194	593.791
0.62019	592.647
0.62097	591.504
0.62176	590.362
0.62254	589.229
0.62333	588.137
0.62411	587.089
0.6249	586.037
0.62568	584.957
0.62647	583.866
0.62726	582.766
0.62804	581.726
0.62883	580.771
0.62961	579.83
0.6304	578.848
0.63118	577.769
0.63197	576.624
0.63275	575.471
0.63354	574.303
0.63432	573.117
0.63511	571.924
0.63589	570.724
0.63668	569.508
0.63746	568.277
0.63825	567.038
0.63903	565.786
0.63982	564.522
0.6406	563.246
0.64139	561.95
0.64217	560.637
0.64296	559.322
0.64375	558.001
0.64453	556.665
0.64532	555.305
0.6461	553.933
0.64689	552.557
0.64767	551.165
0.64846	549.766
0.64924	548.339
0.65003	546.893
0.65081	545.42
0.6516	543.924
0.65238	542.413
0.65317	540.871
0.65395	539.319
0.65474	537.743
0.65552	536.132
0.65631	534.493
0.65709	532.835
0.65788	531.154
0.65867	529.443
0.65945	527.707
0.66024	525.953
0.66102	524.167
0.66181	522.348
0.66259	520.518
0.66338	518.639
0.66416	516.735
0.66495	514.8
0.66573	512.832
0.66652	510.846
0.6673	508.843
0.66809	506.801
0.66887	504.728
0.66966	502.636
0.67044	500.525
0.67123	498.388
0.67201	496.228
0.6728	494.039
0.67358	491.818
0.67437	489.578
0.67516	487.319
0.67594	485.04
0.67673	482.739
0.67751	480.418
0.6783	478.095
0.67908	475.759
0.67987	473.422
0.68065	471.098
0.68144	468.978
0.68222	467.007
0.68301	465.006
0.68379	462.869
0.68458	460.565
0.68536	458.236
0.68615	455.926
0.68693	453.622
0.68772	451.334
0.6885	449.059
0.68929	446.823
0.69007	444.611
0.69086	442.443
0.69165	440.312
0.69243	438.212
0.69322	436.148
0.694	434.128
0.69479	432.163
0.69557	430.247
0.69636	428.379
0.69714	426.574
0.69793	424.837
0.69871	423.165
0.6995	421.58
0.70028	420.087
0.70107	418.698
0.70185	417.439
0.70264	416.36
0.70342	415.578
0.70421	415.057
0.70499	414.568
0.70578	414.184
0.70656	413.921
0.70735	413.818
0.70814	413.887
0.70892	414.143
0.70971	414.609
0.71049	415.287
0.71128	416.197
0.71206	417.373
0.71285	418.828
0.71363	420.573
0.71442	422.615
0.7152	424.99
0.71599	427.684
0.71677	430.72
0.71756	434.084
0.71834	437.746
0.71913	441.757
0.71991	446.03
0.7207	450.581
0.72148	455.359
0.72227	460.275
0.72305	465.267
0.72384	470.173
0.72463	474.895
0.72541	479.531
0.7262	484.073
0.72698	488.436
0.72777	492.544
0.72855	496.347
0.72934	499.8
0.73012	502.845
0.73091	505.433
0.73169	507.502
0.73248	509.019
0.73326	509.943
0.73405	510.248
0.73483	509.918
0.73562	509.118
0.7364	507.768
0.73719	505.672
0.73797	502.721
0.73876	498.979
0.73954	494.448
0.74033	489.12
0.74112	483.012
0.7419	476.148
0.74269	468.432
0.74347	459.976
0.74426	450.889
0.74504	441.121
0.74583	430.817
0.74661	419.945
0.7474	408.569
0.74818	396.758
0.74897	384.529
0.74975	371.874
0.75054	358.827
0.75132	345.462
0.75211	331.793
0.75289	317.797
0.75368	303.515
0.75446	288.94
0.75525	274.02
0.75603	258.525
0.75682	242.846
0.75761	227.147
0.75839	211.466
0.75918	196.243
0.75996	181.587
0.76075	167.403
0.76153	153.672
0.76232	140.561
0.7631	127.944
0.76389	115.779
0.76467	104.243
0.76546	93.2662
0.76624	82.8374
0.76703	72.9997
0.76781	63.749
0.7686	55.1211
0.76938	47.095
0.77017	39.6579
0.77095	32.8703
0.77174	26.6878
0.77252	21.1197
0.77331	16.197
0.7741	11.9364
0.77488	8.36176
0.77567	5.54522
0.77645	3.57723
0.77724	2.4196
0.77802	1.80918
0.77881	1.57461
0.77959	1.54066
0.78038	1.55482
0.78116	1.56035
0.78195	1.56345
0.78273	1.56574
0.78352	1.56318
0.7843	1.55957
0.78509	1.55541
0.78587	1.55216
0.78666	1.54988
0.78744	1.54929
0.78823	1.54998
0.78901	1.55027
0.7898	1.54993
0.79059	1.54827
0.79137	1.54618
0.79216	1.54487
0.79294	1.54294
0.79373	1.54044
0.79451	1.5379
0.7953	1.53869
0.79608	1.53989
0.79687	1.53483
0.79765	1.53249
0.79844	1.53028
0.79922	1.53107
0.80001	1.53136
0.80079	1.53006
0.80158	1.52803
0.80236	1.5275
0.80315	1.52649
0.80393	1.52671
0.80472	1.52764
0.8055	1.52805
0.80629	1.52837
0.80708	1.52816
0.80786	1.52725
0.80865	1.52578
0.80943	1.52298
0.81022	1.52159
0.811	1.51978
0.81179	1.51829
0.81257	1.51477
0.81336	1.51502
0.81414	1.51375
0.81493	1.5112
0.81571	1.51015
0.8165	1.50703
0.81728	1.50546
0.81807	1.50433
0.81885	1.50391
0.81964	1.50455
0.82042	1.50379
0.82121	1.50034
0.82199	1.49708
0.82278	1.49523
0.82357	1.49311
0.82435	1.49191
0.82514	1.49079
0.82592	1.49008
0.82671	1.48991
0.82749	1.48926
0.82828	1.48955
0.82906	1.48911
0.82985	1.49091
0.83063	1.49079
0.83142	1.48968
0.8322	1.49052
0.83299	1.49314
0.83377	1.49401
0.83456	1.49563
0.83534	1.4966
0.83613	1.49646
0.83691	1.49622
0.8377	1.49723
0.83848	1.49885
0.83927	1.49982
0.84006	1.50203
0.84084	1.50105
0.84163	1.50175
0.84241	1.50462
0.8432	1.50634
0.84398	1.50867
0.84477	1.51072
0.84555	1.51118
0.84634	1.51134
0.84712	1.51089
0.84791	1.51187
0.84869	1.5114
0.84948	1.51135
0.85026	1.51174
0.85105	1.50845
0.85183	1.50859
0.85262	1.51084
0.8534	1.50933
0.85419	1.50872
0.85497	1.50777
0.85576	1.50734
0.85655	1.50824
0.85733	1.50791
0.85812	1.50825
0.8589	1.50786
0.85969	1.50709
0.86047	1.5052
0.86126	1.50333
0.86204	1.50425
0.86283	1.50457
0.86361	1.5047
0.8644	1.50464
0.86518	1.50222
0.86597	1.5006
0.86675	1.49645
0.86754	1.49552
0.86832	1.49253
0.86911	1.49217
0.86989	1.49163
0.87068	1.49117
0.87146	1.49137
0.87225	1.49064
0.87304	1.48921
0.87382	1.48849
0.87461	1.48731
0.87539	1.48678
0.87618	1.48717
0.87696	1.48705
0.87775	1.4875
0.87853	1.48788
0.87932	1.48569
0.8801	1.48475
0.88089	1.48416
0.88167	1.48703
0.88246	1.48428
0.88324	1.48256
0.88403	1.48023
0.88481	1.47922
0.8856	1.47784
0.88638	1.47818
0.88717	1.47948
0.88795	1.48046
0.88874	1.48168
0.88953	1.48161
0.89031	1.48005
0.8911	1.47791
0.89188	1.47654
0.89267	1.47633
0.89345	1.47644
0.89424	1.47682
0.89502	1.47636
0.89581	1.47745
0.89659	1.47807
0.89738	1.47574
0.89816	1.47385
0.89895	1.47225
0.89973	1.47075
0.90052	1.47052
0.9013	1.4704
0.90209	1.47007
0.90287	1.46746
0.90366	1.46766
0.90444	1.46786
0.90523	1.46879
0.90602	1.46897
0.9068	1.47063
0.90759	1.4683
0.90837	1.46747
0.90916	1.46641
0.90994	1.46469
0.91073	1.46335
0.91151	1.46433
0.9123	1.46514
0.91308	1.46534
0.91387	1.46438
0.91465	1.46129
0.91544	1.4587
0.91622	1.45715
0.91701	1.45434
0.91779	1.45294
0.91858	1.45314
0.91936	1.45178
0.92015	1.45096
0.92093	1.45115
0.92172	1.45101
0.92251	1.44798
0.92329	1.44636
0.92408	1.44605
0.92486	1.44401
0.92565	1.44245
0.92643	1.4408
0.92722	1.43639
0.928	1.43408
0.92879	1.43356
0.92957	1.43372
0.93036	1.43416
0.93114	1.43403
0.93193	1.43177
0.93271	1.42867
0.9335	1.42766
0.93428	1.42609
0.93507	1.42678
0.93585	1.42779
0.93664	1.42727
0.93742	1.42742
0.93821	1.4254
0.939	1.4241
0.93978	1.42278
0.94057	1.42198
0.94135	1.41951
0.94214	1.41659
0.94292	1.41416
0.94371	1.41258
0.94449	1.41028
0.94528	1.40985
0.94606	1.40997
0.94685	1.40884
0.94763	1.40802
0.94842	1.40922
0.9492	1.40932
0.94999	1.41006
0.95077	1.40989
0.95156	1.40898
0.95234	1.40928
0.95313	1.41062
0.95391	1.4109
0.9547	1.41122
0.95549	1.41273
0.95627	1.41397
0.95706	1.41468
0.95784	1.41319
0.95863	1.41273
0.95941	1.41371
0.9602	1.41359
0.96098	1.41435
0.96177	1.41401
0.96255	1.41554
0.96334	1.41886
0.96412	1.42135
0.96491	1.423
0.96569	1.42327
0.96648	1.4235
0.96726	1.42301
0.96805	1.42382
0.96883	1.42559
0.96962	1.42602
0.9704	1.42408
0.97119	1.42178
0.97198	1.42218
0.97276	1.42344
0.97355	1.42271
0.97433	1.42469
0.97512	1.42459
0.9759	1.42245
0.97669	1.42106
0.97747	1.41981
0.97826	1.42007
0.97904	1.42027
0.97983	1.41925
0.98061	1.42032
0.9814	1.4199
0.98218	1.41993
0.98297	1.42103
0.98375	1.42056
0.98454	1.41938
0.98532	1.41911
0.98611	1.41988
0.98689	1.42033
0.98768	1.4196
0.98847	1.41913
0.98925	1.41699
0.99004	1.41506
0.99082	1.41705
0.99161	1.41744
0.99239	1.41635
0.99318	1.41488
0.99396	1.41538
0.99475	1.41257
0.99553	1.41155
0.99632	1.41084
0.9971	1.41028
0.99789	1.40936
0.99867	1.40877
0.99946	1.40918
1.00024	1.41038
1.00103	1.41147
1.00181	1.40866
1.0026	1.40973
1.00338	1.40883
1.00417	1.40786
1.00496	1.40762
1.00574	1.40695
1.00653	1.40633
1.00731	1.40575
1.0081	1.40501
1.00888	1.40444
1.00967	1.40349
1.01045	1.40283
1.01124	1.40308
1.01202	1.40256
1.01281	1.40439
1.01359	1.40525
1.01438	1.40365
1.01516	1.40303
1.01595	1.40434
1.01673	1.40415
1.01752	1.40645
1.0183	1.40675
1.01909	1.40494
1.01987	1.40399
1.02066	1.40027
1.02145	1.39717
1.02223	1.39676
1.02302	1.39574
1.0238	1.39472
1.02459	1.39463
1.02537	1.3933
1.02616	1.39108
1.02694	1.38936
1.02773	1.3865
1.02851	1.38313
1.0293	1.38283
1.03008	1.38337
1.03087	1.38336
1.03165	1.37963
1.03244	1.37671
1.03322	1.37205
1.03401	1.36885
1.03479	1.36637
1.03558	1.36623
1.03636	1.36549
1.03715	1.36564
1.03794	1.36422
1.03872	1.36286
1.03951	1.36312
1.04029	1.36265
1.04108	1.36212
1.04186	1.3636
1.04265	1.36512
1.04343	1.36602
1.04422	1.36584
1.045	1.36678
1.04579	1.36564
1.04657	1.36845
1.04736	1.37052
1.04814	1.36933
1.04893	1.371
1.04971	1.3708
1.0505	1.36877
1.05128	1.36943
1.05207	1.37169
1.05286	1.37213
1.05364	1.37204
1.05443	1.37265
1.05521	1.3711
1.056	1.36995
1.05678	1.36708
1.05757	1.36479
1.05835	1.36228
1.05914	1.36027
1.05992	1.35625
1.06071	1.35478
1.06149	1.35515
1.06228	1.35516
1.06306	1.35386
1.06385	1.35173
1.06463	1.3497
1.06542	1.34624
1.0662	1.34148
1.06699	1.3396
1.06777	1.33632
1.06856	1.33268
1.06935	1.33327
1.07013	1.33243
1.07092	1.33234
1.0717	1.33261
1.07249	1.33027
1.07327	1.32719
1.07406	1.32767
1.07484	1.3283
1.07563	1.32883
1.07641	1.32878
1.0772	1.32933
1.07798	1.33125
1.07877	1.33331
1.07955	1.33443
1.08034	1.33536
1.08112	1.33622
1.08191	1.33599
1.08269	1.33565
1.08348	1.33426
1.08426	1.33278
1.08505	1.32955
1.08584	1.33033
1.08662	1.33151
1.08741	1.33005
1.08819	1.32896
1.08898	1.32894
1.08976	1.33019
1.09055	1.33045
1.09133	1.3288
1.09212	1.32844
1.0929	1.32858
1.09369	1.32843
1.09447	1.3274
1.09526	1.32542
1.09604	1.32383
1.09683	1.32385
1.09761	1.32453
1.0984	1.32255
1.09918	1.31949
1.09997	1.31681
1.10075	1.31718
1.10154	1.31804
1.10233	1.3178
1.10311	1.31841
1.1039	1.31881
1.10468	1.31956
1.10547	1.32208
1.10625	1.32189
1.10704	1.32096
1.10782	1.32112
1.10861	1.32112
1.10939	1.32531
1.11018	1.32783
1.11096	1.32452
1.11175	1.32425
1.11253	1.32657
1.11332	1.32683
1.1141	1.32564
1.11489	1.3265
1.11567	1.32735
1.11646	1.3281
1.11724	1.32904
1.11803	1.32878
1.11882	1.3275
1.1196	1.32643
1.12039	1.32619
1.12117	1.32707
1.12196	1.32741
1.12274	1.32803
1.12353	1.3264
1.12431	1.32357
1.1251	1.3225
1.12588	1.32116
1.12667	1.31992
1.12745	1.3234
1.12824	1.32403
1.12902	1.32463
1.12981	1.32157
1.13059	1.31878
1.13138	1.31913
1.13216	1.31692
1.13295	1.31313
1.13373	1.30898
1.13452	1.30502
1.13531	1.30198
1.13609	1.2985
1.13688	1.29737
1.13766	1.29657
1.13845	1.29628
1.13923	1.29643
1.14002	1.29528
1.1408	1.29277
1.14159	1.28746
1.14237	1.28425
1.14316	1.28048
1.14394	1.27863
1.14473	1.27868
1.14551	1.27808
1.1463	1.27987
1.14708	1.28084
1.14787	1.27934
1.14865	1.27757
1.14944	1.27586
1.15022	1.27324
1.15101	1.27128
1.1518	1.26984
1.15258	1.26834
1.15337	1.27191
1.15415	1.27119
1.15494	1.27312
1.15572	1.27724
1.15651	1.27756
1.15729	1.2808
1.15808	1.28383
1.15886	1.28382
1.15965	1.28304
1.16043	1.28325
1.16122	1.28541
1.162	1.28835
1.16279	1.29092
1.16357	1.29387
1.16436	1.29416
1.16514	1.29485
1.16593	1.2948
1.16671	1.29463
1.1675	1.2918
1.16829	1.29053
1.16907	1.2888
1.16986	1.28679
1.17064	1.28676
1.17143	1.28945
1.17221	1.29138
1.173	1.29205
1.17378	1.29211
1.17457	1.29177
1.17535	1.29353
1.17614	1.29441
1.17692	1.29171
1.17771	1.28994
1.17849	1.28419
1.17928	1.2796
1.18006	1.28032
1.18085	1.27936
1.18163	1.27242
1.18242	1.26871
1.1832	1.26887
1.18399	1.26428
1.18478	1.26079
1.18556	1.2604
1.18635	1.26063
1.18713	1.26138
1.18792	1.26045
1.1887	1.25896
1.18949	1.26006
1.19027	1.26259
1.19106	1.26515
1.19184	1.26562
1.19263	1.26197
1.19341	1.26316
1.1942	1.26395
1.19498	1.26097
1.19577	1.25974
1.19655	1.25766
1.19734	1.25707
1.19812	1.26185
1.19891	1.26402
1.19969	1.26432
1.20048	1.26188
1.20127	1.26277
1.20205	1.26702
1.20284	1.2706
1.20362	1.27266
1.20441	1.27654
1.20519	1.28057
1.20598	1.28128
1.20676	1.281
1.20755	1.27975
1.20833	1.28045
1.20912	1.28004
1.2099	1.28031
1.21069	1.27959
1.21147	1.27913
1.21226	1.27698
1.21304	1.2784
1.21383	1.27775
1.21461	1.27456
1.2154	1.27701
1.21618	1.28098
1.21697	1.28327
1.21776	1.28253
1.21854	1.28271
1.21933	1.27939
1.22011	1.28052
1.2209	1.28105
1.22168	1.2829
1.22247	1.28328
1.22325	1.28671
1.22404	1.28917
1.22482	1.28938
1.22561	1.28963
1.22639	1.29191
1.22718	1.29429
1.22796	1.29692
1.22875	1.29952
1.22953	1.30142
1.23032	1.30536
1.2311	1.30621
1.23189	1.30533
1.23267	1.30693
1.23346	1.30932
1.23425	1.31019
1.23503	1.31706
1.23582	1.31804
1.2366	1.31951
1.23739	1.31887
1.23817	1.32139
1.23896	1.32436
1.23974	1.32681
1.24053	1.32804
1.24131	1.32984
1.2421	1.33188
1.24288	1.33165
1.24367	1.32925
1.24445	1.32817
1.24524	1.32935
1.24602	1.32959
1.24681	1.32891
1.24759	1.32855
1.24838	1.32832
1.24916	1.32979
1.24995	1.33006
1.25074	1.3277
1.25152	1.32535
1.25231	1.32758
1.25309	1.32895
1.25388	1.32787
1.25466	1.32886
1.25545	1.32917
1.25623	1.32915
1.25702	1.32822
1.2578	1.32752
1.25859	1.32724
1.25937	1.3269
1.26016	1.32691
1.26094	1.32722
1.26173	1.32754
1.26251	1.3266
1.2633	1.3239
1.26408	1.32459
1.26487	1.32446
1.26565	1.3231
1.26644	1.32236
1.26723	1.32188
1.26801	1.32304
1.2688	1.32561
1.26958	1.32588
1.27037	1.3261
1.27115	1.3264
1.27194	1.32831
1.27272	1.33113
1.27351	1.32898
1.27429	1.32743
1.27508	1.32739
1.27586	1.32687
1.27665	1.32415
1.27743	1.32172
1.27822	1.32135
1.279	1.32065
1.27979	1.32015
1.28057	1.32105
1.28136	1.32255
1.28214	1.32358
1.28293	1.32429
1.28372	1.32641
1.2845	1.32976
1.28529	1.33136
1.28607	1.33276
1.28686	1.33222
1.28764	1.333
1.28843	1.33281
1.28921	1.32877
1.29	1.32907
1.29078	1.32689
1.29157	1.32454
1.29235	1.32455
1.29314	1.32456
1.29392	1.32423
1.29471	1.32486
1.29549	1.32622
1.29628	1.32669
1.29706	1.32689
1.29785	1.32806
1.29863	1.32911
1.29942	1.32975
1.30021	1.3312
1.30099	1.33147
1.30178	1.3292
1.30256	1.32688
1.30335	1.32603
1.30413	1.3244
1.30492	1.3243
1.3057	1.3217
1.30649	1.31929
1.30727	1.31964
1.30806	1.31892
1.30884	1.31835
1.30963	1.31921
1.31041	1.31915
1.3112	1.31947
1.31198	1.3197
1.31277	1.31939
1.31355	1.31835
1.31434	1.31797
1.31512	1.31878
1.31591	1.31893
1.3167	1.31935
1.31748	1.31903
1.31827	1.32044
1.31905	1.31955
1.31984	1.31846
1.32062	1.31805
1.32141	1.31822
1.32219	1.31865
1.32298	1.31972
1.32376	1.32061
1.32455	1.32106
1.32533	1.32278
1.32612	1.32437
1.3269	1.32738
1.32769	1.33034
1.32847	1.33139
1.32926	1.33051
1.33004	1.33104
1.33083	1.33251
1.33161	1.33253
1.3324	1.33209
1.33319	1.33526
1.33397	1.33696
1.33476	1.33798
1.33554	1.33993
1.33633	1.34161
1.33711	1.34165
1.3379	1.34182
1.33868	1.34317
1.33947	1.34379
1.34025	1.34525
1.34104	1.34651
1.34182	1.3463
1.34261	1.34708
1.34339	1.34854
1.34418	1.34984
1.34496	1.35139
1.34575	1.35009
1.34653	1.3483
1.34732	1.34596
1.3481	1.34318
1.34889	1.34251
1.34968	1.34379
1.35046	1.34471
1.35125	1.34418
1.35203	1.34423
1.35282	1.34484
1.3536	1.34368
1.35439	1.34223
1.35517	1.34275
1.35596	1.34248
1.35674	1.34102
1.35753	1.34081
1.35831	1.34144
1.3591	1.34244
1.35988	1.34385
1.36067	1.33934
1.36145	1.33739
1.36224	1.3373
1.36302	1.33528
1.36381	1.33177
1.36459	1.32917
1.36538	1.32741
1.36617	1.32589
1.36695	1.32397
1.36774	1.32289
1.36852	1.32349
1.36931	1.32363
1.37009	1.32317
1.37088	1.32391
1.37166	1.32262
1.37245	1.32248
1.37323	1.32279
1.37402	1.32277
1.3748	1.32219
1.37559	1.32113
1.37637	1.32012
1.37716	1.3203
1.37794	1.32051
1.37873	1.31913
1.37951	1.31865
1.3803	1.31698
1.38108	1.31674
1.38187	1.31882
1.38266	1.31896
1.38344	1.31947
1.38423	1.32031
1.38501	1.32313
1.3858	1.32394
1.38658	1.32147
1.38737	1.32165
1.38815	1.32192
1.38894	1.32118
1.38972	1.32089
1.39051	1.32172
1.39129	1.32213
1.39208	1.32192
1.39286	1.32215
1.39365	1.3219
1.39443	1.32105
1.39522	1.32181
1.396	1.32295
1.39679	1.32278
1.39757	1.32116
1.39836	1.32194
1.39915	1.32311
1.39993	1.3234
1.40072	1.3226
1.4015	1.32085
1.40229	1.32119
1.40307	1.32105
1.40386	1.32091
1.40464	1.32188
1.40543	1.32176
1.40621	1.32202
1.407	1.32394
1.40778	1.32501
1.40857	1.32412
1.40935	1.32385
1.41014	1.32462
1.41092	1.32262
1.41171	1.32088
1.41249	1.31941
1.41328	1.31924
1.41406	1.31812
1.41485	1.31501
1.41564	1.31647
1.41642	1.31774
1.41721	1.31795
1.41799	1.31922
1.41878	1.31769
1.41956	1.31697
1.42035	1.31696
1.42113	1.31711
1.42192	1.31733
1.4227	1.31838
1.42349	1.32006
1.42427	1.32079
1.42506	1.31991
1.42584	1.31786
1.42663	1.31683
1.42741	1.31397
1.4282	1.31196
1.42898	1.31298
1.42977	1.31465
1.43056	1.31418
1.43134	1.31357
1.43213	1.31466
1.43291	1.31579
1.4337	1.31724
1.43448	1.31832
1.43527	1.31863
1.43605	1.32147
1.43684	1.31982
1.43762	1.32024
1.43841	1.31997
1.43919	1.32015
1.43998	1.31886
1.44076	1.31917
1.44155	1.3171
1.44233	1.31582
1.44312	1.31672
1.4439	1.31445
1.44469	1.31259
1.44547	1.31181
1.44626	1.3122
1.44704	1.31445
1.44783	1.31689
1.44862	1.31957
1.4494	1.3205
1.45019	1.31972
1.45097	1.3224
1.45176	1.32458
1.45254	1.32501
1.45333	1.32377
1.45411	1.323
1.4549	1.32409
1.45568	1.32516
1.45647	1.32684
1.45725	1.32673
1.45804	1.3254
1.45882	1.32549
1.45961	1.3253
1.46039	1.32578
1.46118	1.32697
1.46196	1.3285
1.46275	1.3296
1.46353	1.32933
1.46432	1.33001
1.46511	1.3316
1.46589	1.33239
1.46668	1.33296
1.46746	1.33056
1.46825	1.32934
1.46903	1.32908
1.46982	1.32985
1.4706	1.33178
1.47139	1.33151
1.47217	1.33279
1.47296	1.33283
1.47374	1.33321
1.47453	1.33273
1.47531	1.32977
1.4761	1.32796
1.47688	1.32709
1.47767	1.32598
1.47845	1.32671
1.47924	1.32467
1.48003	1.32306
1.48081	1.32195
1.4816	1.32182
1.48238	1.32082
1.48317	1.31991
1.48395	1.32059
1.48474	1.3203
1.48552	1.3201
1.48631	1.32122
1.48709	1.32048
1.48788	1.32099
1.48866	1.32434
1.48945	1.32421
1.49023	1.32409
1.49102	1.32242
1.4918	1.32094
1.49259	1.31971
1.49337	1.31847
1.49416	1.32085
1.49494	1.32237
1.49573	1.32323
1.49652	1.32472
1.4973	1.32368
1.49809	1.3223
1.49887	1.32031
1.49966	1.31981
1.50044	1.32046
1.50123	1.3207
1.50201	1.32153
1.5028	1.32176
1.50358	1.32045
1.50437	1.32089
1.50515	1.32118
1.50594	1.32293
1.50672	1.32138
1.50751	1.32047
1.50829	1.32389
1.50908	1.32003
1.50986	1.32057
1.51065	1.32217
1.51143	1.32401
1.51222	1.32455
1.51301	1.326
1.51379	1.32628
1.51458	1.32496
1.51536	1.32533
1.51615	1.32709
1.51693	1.32867
1.51772	1.33056
[truncated: 27,062 more rows]

## Sheet: Supp Figure 1b
Wavelength
nm
	Baseline	Trace 7	B-C
380	-0.0041	0.00096318	0.00507
381	-0.00459	-0.000552698	0.00404		column D is plotted in SI Fig 1 panel b (=trace 7 - baseline)
382	-0.00361	-0.00191	0.0017
383	-0.00484	-0.00411	0.00073749
384	-0.00509	-0.00578	-0.00068808
385	-0.00524	-0.00625	-0.00101
386	-0.00367	-0.00721	-0.00354
387	-0.0062	-0.01031	-0.00411
388	-0.00648	-0.01172	-0.00524
389	-0.00736	-0.01284	-0.00548
390	-0.00545	-0.01245	-0.007
391	-0.00512	-0.01387	-0.00875
392	-0.00407	-0.01333	-0.00926
393	-0.00363	-0.01291	-0.00929
394	-0.00268	-0.01289	-0.0102
395	-0.00345	-0.01264	-0.0092
396	-0.00329	-0.01252	-0.00923
397	-0.00528	-0.01406	-0.00877
398	-0.00562	-0.01515	-0.00954
399	-0.00633	-0.01757	-0.01124
400	-0.00746	-0.01911	-0.01165
401	-0.00609	-0.01916	-0.01307
402	-0.00568	-0.0182	-0.01252
403	-0.00365	-0.01725	-0.0136
404	-0.00246	-0.01585	-0.01339
405	-0.00298	-0.01627	-0.01329
406	-0.00304	-0.01565	-0.01261
407	-0.00352	-0.01761	-0.01408
408	-0.00528	-0.01897	-0.01369
409	-0.00684	-0.02013	-0.01329
410	-0.00669	-0.02086	-0.01418
411	-0.00665	-0.02173	-0.01508
412	-0.00624	-0.02146	-0.01522
413	-0.0056	-0.02104	-0.01545
414	-0.00498	-0.02077	-0.01579
415	-0.00449	-0.01944	-0.01495
416	-0.00475	-0.01975	-0.015
417	-0.00569	-0.01931	-0.01362
418	-0.00597	-0.02068	-0.01471
419	-0.00702	-0.02142	-0.0144
420	-0.00643	-0.02113	-0.0147
421	-0.00653	-0.02219	-0.01565
422	-0.00623	-0.02176	-0.01553
423	-0.00537	-0.02143	-0.01605
424	-0.00505	-0.0212	-0.01615
425	-0.00461	-0.02075	-0.01614
426	-0.00465	-0.02014	-0.0155
427	-0.0038	-0.01961	-0.01581
428	-0.00484	-0.02055	-0.0157
429	-0.00498	-0.02104	-0.01607
430	-0.00575	-0.02147	-0.01572
431	-0.00635	-0.02254	-0.0162
432	-0.00711	-0.02376	-0.01665
433	-0.00741	-0.02457	-0.01716
434	-0.00694	-0.02475	-0.01781
435	-0.00658	-0.02468	-0.0181
436	-0.00557	-0.0241	-0.01854
437	-0.00487	-0.02404	-0.01917
438	-0.00425	-0.0232	-0.01895
439	-0.00469	-0.0233	-0.01861
440	-0.00515	-0.0233	-0.01816
441	-0.00587	-0.02407	-0.0182
442	-0.00642	-0.02482	-0.0184
443	-0.00638	-0.02545	-0.01908
444	-0.00639	-0.02584	-0.01946
445	-0.00588	-0.0258	-0.01992
446	-0.00588	-0.02596	-0.02008
447	-0.00542	-0.02554	-0.02012
448	-0.00528	-0.02525	-0.01996
449	-0.00503	-0.02533	-0.0203
450	-0.00525	-0.02547	-0.02022
451	-0.00546	-0.02582	-0.02036
452	-0.00598	-0.02661	-0.02064
453	-0.00616	-0.02681	-0.02064
454	-0.0061	-0.02719	-0.02109
455	-0.0061	-0.02751	-0.02141
456	-0.00607	-0.02736	-0.02129
457	-0.00564	-0.02718	-0.02154
458	-0.0056	-0.0269	-0.02131
459	-0.0056	-0.02665	-0.02105
460	-0.00595	-0.0266	-0.02065
461	-0.00606	-0.02668	-0.02062
462	-0.00599	-0.02646	-0.02047
463	-0.00606	-0.02656	-0.0205
464	-0.00568	-0.02628	-0.0206
465	-0.00576	-0.02631	-0.02054
466	-0.0056	-0.02607	-0.02046
467	-0.00554	-0.02596	-0.02042
468	-0.00544	-0.0256	-0.02016
469	-0.00539	-0.02535	-0.01996
470	-0.00535	-0.02521	-0.01986
471	-0.00537	-0.02515	-0.01978
472	-0.00538	-0.02482	-0.01944
473	-0.00549	-0.02477	-0.01928
474	-0.00556	-0.02468	-0.01912
475	-0.00558	-0.0246	-0.01901
476	-0.00572	-0.0249	-0.01918
477	-0.00569	-0.02465	-0.01895
478	-0.00551	-0.02432	-0.01881
479	-0.00517	-0.02389	-0.01872
480	-0.00499	-0.02354	-0.01856
481	-0.00474	-0.0231	-0.01836
482	-0.0046	-0.02269	-0.01808
483	-0.00495	-0.02257	-0.01762
484	-0.00521	-0.02235	-0.01714
485	-0.00558	-0.02247	-0.0169
486	-0.00558	-0.02243	-0.01685
487	-0.00537	-0.0221	-0.01674
488	-0.0054	-0.02199	-0.01659
489	-0.00516	-0.02128	-0.01612
490	-0.00475	-0.02084	-0.01609
491	-0.00449	-0.02011	-0.01562
492	-0.00432	-0.01963	-0.01531
493	-0.00439	-0.01914	-0.01476
494	-0.00478	-0.01886	-0.01408
495	-0.00506	-0.01878	-0.01372
496	-0.00535	-0.01866	-0.01331
497	-0.0053	-0.01868	-0.01337
498	-0.00509	-0.01821	-0.01313
499	-0.00491	-0.0177	-0.01279
500	-0.00451	-0.017	-0.01249
501	-0.00432	-0.01648	-0.01216
502	-0.00426	-0.01594	-0.01168
503	-0.00418	-0.01548	-0.01131
504	-0.00434	-0.01515	-0.01081
505	-0.00443	-0.01507	-0.01064
506	-0.00433	-0.01474	-0.01041
507	-0.00457	-0.01459	-0.01002
508	-0.00452	-0.01437	-0.00985
509	-0.00451	-0.01401	-0.0095
510	-0.00454	-0.01395	-0.00942
511	-0.00444	-0.01359	-0.00915
512	-0.00431	-0.01327	-0.00896
513	-0.00413	-0.01288	-0.00875
514	-0.00389	-0.01231	-0.00842
515	-0.00385	-0.01201	-0.00816
516	-0.00401	-0.01182	-0.00781
517	-0.00418	-0.01169	-0.00751
518	-0.00434	-0.01176	-0.00742
519	-0.00441	-0.01174	-0.00733
520	-0.00418	-0.01146	-0.00728
521	-0.00399	-0.01122	-0.00722
522	-0.00393	-0.01095	-0.00702
523	-0.0038	-0.0106	-0.0068
524	-0.00371	-0.01044	-0.00673
525	-0.00362	-0.01022	-0.0066
526	-0.00359	-0.01011	-0.00652
527	-0.00367	-0.00997	-0.0063
528	-0.00376	-0.00996	-0.0062
529	-0.00383	-0.00985	-0.00602
530	-0.00377	-0.00985	-0.00608
531	-0.0038	-0.00987	-0.00607
532	-0.0037	-0.00967	-0.00597
533	-0.00362	-0.00956	-0.00594
534	-0.00349	-0.0093	-0.00581
535	-0.00343	-0.00919	-0.00576
536	-0.00347	-0.00908	-0.00561
537	-0.00348	-0.00901	-0.00553
538	-0.00339	-0.00886	-0.00547
539	-0.00366	-0.00896	-0.0053
540	-0.00366	-0.00895	-0.00528
541	-0.00365	-0.00894	-0.00529
542	-0.00351	-0.00876	-0.00526
543	-0.00342	-0.0086	-0.00518
544	-0.00331	-0.00835	-0.00504
545	-0.00331	-0.0083	-0.00499
546	-0.00328	-0.00806	-0.00478
547	-0.00315	-0.00787	-0.00472
548	-0.00304	-0.00764	-0.00459
549	-0.00318	-0.0075	-0.00432
550	-0.00308	-0.00738	-0.0043
551	-0.00316	-0.0074	-0.00424
552	-0.00319	-0.00747	-0.00428
553	-0.00314	-0.00732	-0.00417
554	-0.00308	-0.0074	-0.00432
555	-0.00309	-0.00722	-0.00412
556	-0.00293	-0.00705	-0.00412
557	-0.00275	-0.00696	-0.00422
558	-0.00277	-0.00695	-0.00419
559	-0.00281	-0.00681	-0.004
560	-0.00291	-0.00678	-0.00387
561	-0.00282	-0.00668	-0.00386
562	-0.00276	-0.00662	-0.00387
563	-0.00276	-0.00648	-0.00372
564	-0.00286	-0.00653	-0.00367
565	-0.00279	-0.00657	-0.00378
566	-0.00272	-0.00646	-0.00374
567	-0.00269	-0.00635	-0.00366
568	-0.00262	-0.00623	-0.00361
569	-0.00255	-0.00609	-0.00354
570	-0.00254	-0.00606	-0.00351
571	-0.00258	-0.00599	-0.00341
572	-0.00257	-0.00596	-0.00339
573	-0.0026	-0.00594	-0.00334
574	-0.00269	-0.00594	-0.00325
575	-0.00255	-0.0057	-0.00315
576	-0.00253	-0.00571	-0.00318
577	-0.00238	-0.00561	-0.00322
578	-0.0024	-0.00541	-0.00301
579	-0.00233	-0.00528	-0.00296
580	-0.00236	-0.00531	-0.00295
581	-0.00231	-0.00516	-0.00285
582	-0.00233	-0.00512	-0.00279
583	-0.00223	-0.00497	-0.00274
584	-0.00224	-0.00477	-0.00253
585	-0.00223	-0.0047	-0.00247
586	-0.00236	-0.00461	-0.00225
587	-0.00231	-0.00459	-0.00228
588	-0.00216	-0.00448	-0.00232
589	-0.0022	-0.00445	-0.00225
590	-0.00219	-0.00432	-0.00213
591	-0.00219	-0.00434	-0.00215
592	-0.00208	-0.00414	-0.00206
593	-0.00204	-0.00408	-0.00204
594	-0.002	-0.00398	-0.00198
595	-0.00202	-0.00395	-0.00193
596	-0.00199	-0.00382	-0.00183
597	-0.00201	-0.00386	-0.00184
598	-0.00203	-0.00369	-0.00166
599	-0.002	-0.00363	-0.00163
600	-0.00202	-0.00362	-0.0016
601	-0.002	-0.00365	-0.00165
602	-0.00197	-0.00362	-0.00165
603	-0.0019	-0.00351	-0.00161
604	-0.00181	-0.00341	-0.00161
605	-0.00173	-0.0033	-0.00156
606	-0.0018	-0.00327	-0.00147
607	-0.00173	-0.00319	-0.00146
608	-0.00168	-0.00311	-0.00143
609	-0.0017	-0.00299	-0.00129
610	-0.00171	-0.00307	-0.00136
611	-0.00169	-0.00306	-0.00136
612	-0.00168	-0.00309	-0.00141
613	-0.00172	-0.00315	-0.00143
614	-0.0016	-0.00312	-0.00151
615	-0.00149	-0.00298	-0.00149
616	-0.00148	-0.00291	-0.00143
617	-0.00151	-0.00288	-0.00136
618	-0.00151	-0.00276	-0.00125
619	-0.00139	-0.00268	-0.00129
620	-0.00143	-0.00261	-0.00118
621	-0.00145	-0.00268	-0.00123
622	-0.00142	-0.00268	-0.00126
623	-0.00142	-0.0027	-0.00128
624	-0.00138	-0.0026	-0.00122
625	-0.0014	-0.00257	-0.00117
626	-0.00116	-0.00232	-0.00116
627	-0.00123	-0.0025	-0.00127
628	-0.00124	-0.00243	-0.00119
629	-0.00116	-0.00231	-0.00114
630	-0.00128	-0.00231	-0.00103
631	-0.00121	-0.00222	-0.001
632	-0.00125	-0.00226	-0.00101
633	-0.00122	-0.00226	-0.00103
634	-0.00127	-0.00221	-0.000932421
635	-0.00118	-0.00224	-0.00105
636	-0.00115	-0.00226	-0.00111
637	-0.00106	-0.00214	-0.00108
638	-0.000932112	-0.00208	-0.00114
639	-0.00084982	-0.00182	-0.00097364
640	-0.000943286	-0.0018	-0.000857124
641	-0.000911723	-0.00173	-0.000820447
642	-0.000972341	-0.00177	-0.000797969
643	-0.00111	-0.00191	-0.000805582
644	-0.0011	-0.00188	-0.000779687
645	-0.00106	-0.00183	-0.000773937
646	-0.00106	-0.00186	-0.000794694
647	-0.00102	-0.0018	-0.000778948
648	-0.000888746	-0.00172	-0.000833294
649	-0.000928336	-0.00168	-0.000751114
650	-0.000765139	-0.00146	-0.000694381
651	-0.00066836	-0.00136	-0.00069282
652	-0.000723321	-0.00121	-0.000491167
653	-0.000796506	-0.00134	-0.000547134
654	-0.000833474	-0.00129	-0.000460826
655	-0.000895058	-0.00137	-0.000472742
656	-0.000835243	-0.00133	-0.000493717
657	-0.000784705	-0.00133	-0.000540655
658	-0.000643047	-0.00118	-0.000538649
659	-0.000416666	-0.00111	-0.000693045
660	-0.000277924	-0.000838618	-0.000560694
661	-0.000284438	-0.000836157	-0.000551719
662	-0.0003743	-0.000808978	-0.000434678
663	-0.000412972	-0.000715835	-0.000302863
664	-0.000554106	-0.000774602	-0.000220496
665	-0.000760098	-0.000980603	-0.000220505
666	-0.000677942	-0.00104	-0.000363159
667	-0.000725116	-0.00101	-0.000287522
668	-0.000605146	-0.000856906	-0.00025176
669	-0.000570679	-0.000855027	-0.000284348
670	-0.0004073	-0.000814456	-0.000407156
671	-0.000339614	-0.000583009	-0.000243395
672	-0.000261151	-0.000347587	-8.6436e-05
673	-0.00016741	-0.000194578	-2.7168e-05
674	-0.000151196	-7.6018e-05	7.5178e-05
675	-0.00025237	-0.000192199	6.0171e-05
676	-0.000373825	-0.000147039	0.000226786
677	-0.000484153	-0.000441682	4.2471e-05
678	-0.000519511	-0.000465744	5.3767e-05
679	-0.000290398	-0.000415109	-0.000124711
680	-0.000272571	-0.000627208	-0.000354637
681	-8.9428e-05	-0.00046035	-0.000370922
682	-6.1301e-05	-0.000189318	-0.000128017
683	-1.1775e-05	-5.1475e-05	-3.97e-05
684	2.721e-06	-3.741e-06	-6.462e-06
685	-9.4752e-05	0.000103966	0.000198718
686	-0.00026545	-8.9069e-05	0.000176381
687	-0.00038377	-0.000293265	9.0505e-05
688	-0.000356574	-0.000385312	-2.8738e-05
689	-0.000462966	-0.00046265	3.16e-07
690	-0.000119032	-0.000209006	-8.9974e-05
691	8.783e-06	-0.000128093	-0.000136876
692	0.000169388	9.3323e-05	-7.6065e-05
693	0.000182929	0.000130506	-5.2423e-05
694	0.000295748	0.000427083	0.000131335
695	0.000190622	0.000499012	0.00030839
696	0.000114744	0.000502865	0.000388121
697	0.000106312	0.000471413	0.000365101
698	-7.663e-06	0.000349493	0.000357156
699	-3.808e-05	0.000186511	0.000224591
700	-1.127e-06	-3.292e-06	-2.165e-06
_x001A_		--	--

## Sheet: Supp Figure 1e
-244.592	0.0042
-243.574	0.0045
-242.525	0.005
-241.511	0.005
-240.491	0
-239.47	0.0001
-238.449	0
-237.428	-0.0006
-236.408	0
-235.388	-0.0006
-234.366	-0.0002
-233.346	-0.0008
-232.323	-0.0008
-231.302	-0.0002
-230.282	-0.0003
-229.261	0.0001
-228.24	-0.0005
-227.219	-0.0005
-226.202	-0.0004
-225.179	-0.0003
-224.159	-0.0005
-223.137	-0.0003
-222.111	-0.0007
-221.088	-0.0005
-220.069	-0.0003
-219.05	-0.0003
-218.029	-0.0003
-217.009	0
-215.988	0.0546
-214.97	0.7258
-213.95	0.7577
-212.93	0.768
-211.909	0.7796
-210.891	0.7866
-209.869	0.7941
-208.85	0.7975
-207.826	0.802
-206.803	0.8057
-205.783	0.8093
-204.762	0.8126
-203.74	0.8146
-202.72	0.817
-201.698	0.8171
-200.678	0.8202
-199.657	0.8205
-198.639	0.8226
-197.615	0.8242
-196.593	0.8245
-195.572	0.825
-194.55	0.8261
-193.53	0.8255
-192.509	0.8269
-191.487	0.8291
-190.467	0.8261
-189.448	0.8277
-188.429	0.8281
-187.408	0.8297
-186.389	0.8295
-185.369	0.8291
-184.35	0.8299
-183.329	0.8289
-182.309	0.8295
-181.286	0.8299
-180.263	0.8297
-179.239	0.8292
-178.217	0.8309
-177.192	0.8292
-176.173	0.8302
-175.148	0.8311
-174.124	0.8299
-173.102	0.8289
-172.078	0.8294
-171.056	0.8316
-170.033	0.8297
-169.009	0.8309
-167.978	0.8309
-166.955	0.8302
-165.934	0.8298
-164.909	0.8296
-163.885	0.829
-162.863	0.8292
-161.841	0.8293
-160.824	0.8307
-159.804	0.831
-158.78	0.8294
-157.759	0.8299
-156.739	0.83
-155.714	0.8302
-154.692	0.8306
-153.673	0.8301
-152.653	0.8299
-151.63	0.83
-150.608	0.8306
-149.589	0.831
-148.568	0.8302
-147.549	0.8314
-146.527	0.8307
-145.505	0.8291
-144.486	0.8292
-143.464	0.8308
-142.444	0.8294
-141.422	0.8292
-140.398	0.8312
-139.376	0.83
-138.359	0.8311
-137.338	0.8303
-136.319	0.829
-135.301	0.8307
-134.279	0.83
-133.257	0.8289
-132.237	0.8294
-131.218	0.8294
-130.196	0.8304
-129.176	0.829
-128.155	0.8287
-127.135	0.8293
-126.115	0.8293
-125.095	0.8294
-124.074	0.9487
-123.052	0.9482
-122.031	0.9486
-121.007	0.9481
-119.986	0.9471
-118.966	0.9455
-117.947	0.9447
-116.926	0.9459
-115.9	0.9428
-114.881	0.9441
-113.86	0.9426
-112.839	0.9421
-111.817	0.9423
-110.795	0.9407
-109.773	0.9403
-108.75	0.9418
-107.728	0.9407
-106.707	0.9402
-105.683	0.9388
-104.663	0.94
-103.641	0.9379
-102.62	0.9395
-101.598	0.939
-100.578	0.9364
-99.555	0.9362
-98.524	0.9364
-97.501	0.9359
-96.48	0.936
-95.459	0.9361
-94.439	0.9364
-93.418	0.9374
-92.394	0.9312
-91.373	0.9289
-90.349	0.9302
-89.328	0.9271
-88.306	0.9277
-87.284	0.9289
-86.262	0.9284
-85.237	0.9265
-84.215	0.9273
-83.193	0.9261
-82.171	0.927
-81.151	0.9258
-80.132	0.9253
-79.111	0.9258
-78.09	0.9235
-77.07	0.9254
-76.049	0.9248
-75.027	0.9247
-74.004	0.9239
-72.948	0.924
-71.925	0.9237
-70.903	0.9238
-69.881	0.9232
-68.859	0.923
-67.842	0.9227
-66.821	0.9212
-65.799	0.9212
-64.777	0.9214
-63.756	0.9211
-62.731	0.9205
-61.712	0.9205
-60.692	0.9212
-59.666	0.9231
-58.646	0.9212
-57.625	0.9214
-56.604	0.9197
-55.586	0.9195
-54.561	0.9198
-53.539	0.9188
-52.518	0.9198
-51.498	0.9193
-50.475	0.9182
-49.455	0.9184
-48.437	0.9184
-47.415	0.9193
-46.391	0.9175
-45.37	0.918
-44.349	0.9178
-43.327	0.9179
-42.307	0.917
-41.287	0.9173
-40.266	0.9183
-39.242	0.9163
-38.222	0.9169
-37.2	0.9164
-36.179	0.9165
-35.159	0.9162
-34.137	0.9163
-33.087	0.9169
-32.067	0.9153
-31.047	0.9146
-30.026	0.9147
-29.008	0.9146
-27.989	0.9151
-26.967	0.9149
-25.946	0.9164
-24.924	0.915
-23.901	0.9142
-22.879	0.9153
-21.859	0.9123
-20.838	0.9138
-19.815	0.9141
-18.801	0.9137
-17.78	0.9138
-16.76	0.9137
-15.74	0.9131
-14.72	0.913
-13.694	0.9129
-12.674	0.9134
-11.651	0.914
-10.632	0.9125
-9.611	0.913
-8.59	0.913
-7.571	0.9114
-6.55	0.9128
-5.529	0.9123
-4.511	0.9137
-3.484	0.9126
-2.465	0.9118
-1.445	0.9131
-0.426	0.912
0.589	0.9138
1.605	0.913
2.628	0.9113
3.65	0.9125
4.672	0.9111
5.691	0.9107
6.713	0.9102
7.733	0.9115
8.753	0.9098
9.775	0.9108
10.797	0.9105
11.819	0.9114
12.84	0.9097
13.861	0.9096
14.883	0.9095
15.906	0.9102
16.929	0.9089
17.947	0.9105
18.969	0.909
19.994	0.9092
21.015	0.9091
22.034	0.9084
23.055	0.9086
24.077	0.9088
25.098	0.9088
26.108	0.9085
27.128	0.9085
28.149	0.9095
29.166	0.9075
30.189	0.9072
31.21	0.9085
32.23	0.9077
33.246	0.9081
34.294	0.9089
35.344	0.9085
36.391	0.9075
37.438	0.9082
38.497	0.9075
39.515	0.9085
40.529	0.908
41.548	0.9059
42.57	0.9069
43.587	0.9064
44.608	0.907
45.627	0.9073
46.649	0.908
47.669	0.9073
48.687	0.907
49.705	0.9062
50.725	0.907
51.749	0.9077
52.77	0.9055
53.789	0.9062
54.808	0.9065
55.831	0.906
56.849	0.9055
57.87	0.9071
58.89	0.9052
59.911	0.9049
60.929	0.9065
61.949	0.9054
62.968	0.9042
63.989	0.9066
65.01	0.904
66.029	0.9045
67.048	0.9048
68.069	0.9049
69.088	0.9057
70.109	0.9045
71.13	0.9056
72.15	0.9054
73.172	0.9063
74.194	0.9051
75.214	0.9055
76.237	0.9044
77.258	0.9051
78.279	0.9019
79.299	0.9044
80.319	0.9045
81.339	0.9037
82.362	0.9036
83.383	0.9043
84.404	0.9049
85.425	0.9041
86.444	0.904
87.462	0.9031
88.488	0.9035
89.509	0.9041
90.528	0.9046
91.551	0.9045
92.573	0.9032
93.594	0.9031
94.614	0.9036
95.634	0.9021
96.654	0.9029
97.671	0.9037
98.691	0.9027
99.74	0.9022
100.763	0.9026
101.787	0.9018
102.804	0.9028
103.821	0.9028
104.842	0.8943
105.86	0.8958
106.881	0.8951
107.898	0.8924
108.918	0.8917
109.936	0.8911
110.955	0.8897
111.975	0.8882
112.996	0.886
114.016	0.885
115.033	0.8823
116.052	0.8808
117.072	0.8782
118.09	0.876
119.108	0.8739
120.128	0.8705
121.145	0.8672
122.162	0.8647
123.19	0.8624
124.207	0.8606
125.227	0.856
126.247	0.8532
127.269	0.8505
128.289	0.8472
129.306	0.8428
130.325	0.8412
131.343	0.8387
132.366	0.8348
133.386	0.8306
134.407	0.8274
135.425	0.824
136.445	0.8212
137.463	0.8171
138.482	0.8155
139.502	0.8134
140.523	0.808
141.543	0.8072
142.562	0.8023
143.584	0.799
144.603	0.797
145.624	0.7936
146.641	0.7915
147.664	0.7886
148.685	0.7868
149.704	0.7841
150.723	0.7817
151.745	0.7806
152.762	0.7783
153.785	0.7755
154.804	0.7739
155.824	0.7726
156.842	0.7717
157.864	0.7697
158.884	0.7684
159.909	0.7665
160.929	0.765
161.945	0.7642
162.965	0.7634
164.018	0.7635
165.036	0.761
166.057	0.7599
167.075	0.7587
168.097	0.7589
169.116	0.7574
170.136	0.7571
171.155	0.7561
172.175	0.7551
173.194	0.7565
174.213	0.7544
175.229	0.7539
176.257	0.7531
177.278	0.7539
178.301	0.7521
179.32	0.7518
180.342	0.7517
181.358	0.7516
182.378	0.7501
183.398	0.7501
184.416	0.7493
185.435	0.7502
186.456	0.7476
187.478	0.747
188.499	0.7478
189.52	0.7473
190.537	0.7485
191.558	0.7473
192.578	0.7465
193.624	0.7466
194.646	0.7466
195.667	0.7483
196.69	0.7459
197.707	0.7455
198.725	0.7445
199.744	0.7444
200.766	0.7448
201.784	0.7462
202.8	0.7446
203.82	0.7448
204.839	0.7438
205.871	0.7433
206.89	0.7428
207.91	0.7431
208.928	0.7434
209.98	0.7437
211.006	0.7428
212.028	0.7427
213.047	0.743
214.064	0.7425
215.086	0.7412
216.104	0.743
217.124	0.742
218.145	0.7426
219.168	0.7424
220.191	0.7426
221.214	0.7411
222.23	0.7412
223.251	0.7398
224.27	0.7403
225.286	0.7402
226.305	0.741
227.328	0.7405
228.346	0.7394
229.364	0.7392
230.384	0.7395
231.405	0.7398
232.423	0.7402
233.446	0.7395
234.463	0.7394
235.481	0.7392
236.502	0.7396
237.52	0.7406
238.54	0.7388
239.557	0.7385
240.576	0.7399
241.607	0.7385
242.627	0.7381
243.642	0.7379
244.661	0.7388
245.684	0.7391
246.703	0.7381
247.724	0.7396
248.744	0.7394
249.762	0.7388
250.782	0.7387
251.803	0.7371
252.822	0.7401
253.879	0.7384
254.899	0.7382
255.92	0.7381
256.94	0.7373
257.96	0.738
258.978	0.7375
260	0.7379
261.018	0.7376
262.034	0.7368
263.052	0.7367
264.072	0.7368
265.091	0.7368
266.111	0.7366
267.13	0.7363
268.151	0.7362
269.168	0.736
270.187	0.7369
271.207	0.7372
272.225	0.7364
273.243	0.7369
274.262	0.7375
275.283	0.7353
276.304	0.7373
277.324	0.7371
278.345	0.7358
279.363	0.7365
280.374	0.7357
281.393	0.7356
282.415	0.7362
283.436	0.7369
284.454	0.7356
285.473	0.7348
286.493	0.736
287.511	0.7347
288.531	0.7349
289.551	0.7352
290.57	0.736
291.589	0.7349
292.614	0.7346
293.633	0.7336
294.652	0.7339
295.668	0.7352
296.689	0.7346
297.707	0.7342
298.726	0.7333
299.746	0.7349
300.768	0.7345
301.786	0.7342
302.807	0.7342
303.827	0.7336
304.846	0.7336
305.865	0.7404
306.882	0.7313
307.902	0.7311
308.923	0.7301
309.941	0.7301
310.963	0.7301
311.982	0.7303
313.001	0.7303
314.023	0.7288
315.043	0.7292
316.062	0.7295
317.083	0.7296
318.1	0.729
319.119	0.7287
320.136	0.7291
321.154	0.7295
322.173	0.7298
323.192	0.7301
324.211	0.7283
325.232	0.7295
326.249	0.7287
327.271	0.7291
328.288	0.7284
329.306	0.7286
330.325	0.7292
331.342	0.7288
332.36	0.728
333.377	0.7276
334.398	0.7278
335.418	0.7276
336.436	0.7275
337.458	0.7273
338.477	0.7286
339.498	0.7284
340.52	0.7268
341.54	0.7265
342.559	0.7277
343.579	0.7268
344.598	0.7275
345.617	0.7266
346.635	0.7275
347.657	0.7273
348.676	0.7276
349.695	0.7267
350.719	0.7261
351.739	0.7269
352.756	0.7264
353.779	0.7258
354.795	0.7271
355.818	0.7257
356.836	0.7269
357.856	0.7268
358.874	0.726
359.893	0.7258
360.912	0.7257
361.929	0.7268
362.949	0.7271
363.97	0.7267
364.993	0.7265
366.011	0.7252
367.03	0.727
368.05	0.7266
369.069	0.7264
370.086	0.7251
371.105	0.7259
372.125	0.7255
373.143	0.7263
374.189	0.7257
375.209	0.7256
376.23	0.7253
377.25	0.7251
378.267	0.7241
379.285	0.7246
380.302	0.7247
381.322	0.7253
382.338	0.7261
383.356	0.7247
384.393	0.7252
385.414	0.7241
386.435	0.7252
387.452	0.7254
388.472	0.7237
389.489	0.7243
390.507	0.7246
391.527	0.7256
392.547	0.7238
393.568	0.7244
394.588	0.7242
395.604	0.7248
396.623	0.7245
397.641	0.7244
398.66	0.7237
399.684	0.7239
400.702	0.7242
401.719	0.7247
402.783	0.7234
403.843	0.7236
404.86	0.7236
405.879	0.7226
406.897	0.7231
407.916	0.7235
408.936	0.7242
409.952	0.7231
410.969	0.7239
411.991	0.7227
413.009	0.7226
414.029	0.7234
415.047	0.7218
416.064	0.7221
417.083	0.7232
418.099	0.7226
419.118	0.7218
420.135	0.7226
421.154	0.7222
422.172	0.7221
423.192	0.7228
424.213	0.7222
425.23	0.7218
426.252	0.7225
427.269	0.7223
428.287	0.7221
429.306	0.7227
430.323	0.7211
431.344	0.721
432.363	0.7215
433.381	0.7221
434.398	0.7212
435.416	0.7207
436.437	0.7213
437.46	0.7217
438.479	0.7227
439.496	0.7211
440.513	0.7217
441.533	0.7214
442.55	0.7206
443.567	0.7217
444.583	0.7211
445.599	0.7211
446.618	0.7215
447.636	0.7203
448.653	0.7207
449.674	0.7211
450.694	0.7212
451.715	0.72
452.735	0.72
453.754	0.7205
454.774	0.7202
455.792	0.7206
456.812	0.7198
457.83	0.7198
458.848	0.7204
459.864	0.7197
460.88	0.7195
461.902	0.7205
462.922	0.7206
463.942	0.7193
464.962	0.7194
465.98	0.7186
466.997	0.7192
468.015	0.7198
469.033	0.7198
470.052	0.7185
471.088	0.7194
472.106	0.7185
473.125	0.7194
474.143	0.7198
475.163	0.7185
476.182	0.7204
477.202	0.7196
478.225	0.7189
479.243	0.7185
480.261	0.7189
481.278	0.7195
482.3	0.7188
483.319	0.7198
484.335	0.7185
485.396	0.7193
486.415	0.7178
487.435	0.7182
488.449	0.7188

## Sheet: Supp Figure 1f
														Time	OD600	Time	OD600	Time	OD600									Time	OD600	Time	OD600	Time	OD600									Time	OD600	Time	OD600	Time	OD600
		2.5uL												s	AU	s	AU	s	AU									s	AU	s	AU	s	AU									s	AU	s	AU	s	AU
	Column1	Column2	Column3	Column4	Column5										2.5		2.5		2.5										5		5		5										10		10		10
	Enzyme (nM)	13	26	52	78									7.592	-0.0021	3.882	-0.0058	4.702	-0.0022									17.767	0.1943	14.261	-0.0012	6.262	-0.005									6.964	0.0047	4.235	-0.0036	4.805	-0.0032
	Replicate 1	0.00106	0.00251	0.0044	0.0057									8.617	-0.0037	4.906	-0.0055	5.729	-0.0012									18.792	0.1937	15.292	-0.001	7.289	-0.0052									7.998	0.0049	5.246	-0.0048	5.816	-0.0041
	Replicate 2	0.00093	0.00182	0.0043	0.00547									9.638	-0.0035	5.929	-0.0054	6.753	-0.0013									19.811	0.1939	16.317	-0.0006	8.313	-0.0045									9.023	0.0048	6.254	-0.0041	6.824	-0.0047
	Replicate 3	0.00095	0.001801	0.004	0.00525									10.661	-0.0036	6.949	-0.0054	7.779	-0.002									20.835	0.1941	17.342	-0.0002	9.334	-0.0057									10.082	-0.0003	7.29	-0.0044	7.828	-0.0029
				0.00414	0.0075									11.685	-0.0021	7.968	-0.0054	8.8	-0.0028									21.861	0.1942	18.366	-0.0015	10.394	-0.0037									11.107	-0.0003	8.309	-0.0046	8.832	-0.003
	DCIP uM/s													12.708	-0.0032	8.989	-0.0043	9.824	-0.0021									22.886	0.1943	19.386	-0.0011	11.413	-0.0003									12.133	-0.0003	9.321	-0.004	9.835	-0.0048
	Replicate 1	0.0504762	0.119524	0.209524	0.271429									13.733	-0.0036	10.019	-0.0056	10.849	-0.0011									23.911	0.1937	20.408	-0.0011	12.483	-0.0003									13.167	-0.0004	10.335	-0.0047	10.838	-0.0044
	Replicate 2	0.0442857	0.0866667	0.204762	0.260476		highlighted in yellow the points plotted in Supp Fig 1 panel f							14.757	-0.0027	11.04	-0.0043	11.872	-0.0013									24.937	0.195	21.43	-0.001	13.549	-0.0006									14.192	-0.0007	11.35	-0.005	11.843	-0.0034
	Replicate 3	0.0452381	0.0857619	0.190476	0.25									15.776	-0.0036	12.061	-0.0043	12.89	-0.003									25.962	0.1944	22.454	-0.0009	14.574	0.0009									15.232	-0.0007	12.365	-0.0045	12.846	-0.0048
	Mean	0.0466667	0.0973175	0.201587	0.260635									16.794	-0.0034	13.082	-0.0047	13.912	-0.0031									26.989	0.1941	23.473	-0.0009	15.594	-0.0011									16.256	-0.0003	13.376	-0.0039	13.852	-0.0037
	Standard dev	0.00333333	0.0192366	0.0099127	0.0107152									17.814	-0.0009	14.105	-0.0049	14.937	-0.003									28.015	0.1945	24.497	-0.001	16.615	-0.001									17.281	-0.0001	14.391	-0.0049	14.855	-0.0041
														18.833	-0.0041	15.129	-0.0053	15.966	0.0017									29.041	0.1943	25.516	-0.001	17.64	-0.0005									18.307	-0.0008	15.402	-0.0044	15.86	-0.0027
	Rate /s	3.88278	4.59707	4.0293	3.47985									19.854	-0.0001	16.15	-0.0045	17.001	-0.0038									30.086	0.1946	26.537	0	18.662	-0.001									19.333	-0.0002	16.415	-0.0049	16.864	-0.0029
	Rate e/s	7.76557	9.19414	8.05861	6.95971									20.879	-0.0015	17.169	-0.0053	18.022	-0.0008									31.114	0.1937	27.556	-0.0004	19.684	-0.0005									20.356	0	17.431	-0.0052	17.869	-0.0038
	Mean TN	7.99451												21.901	-0.001	18.191	-0.004	19.048	-0.004									32.141	0.1966	28.589	-0.0013	20.706	-0.0014									21.376	0	18.447	-0.0045	18.873	-0.0022
	Standard dev	0.924924												22.924	-0.0021	19.216	-0.0055	20.071	-0.0029									33.172	0.194	29.614	-0.0003	21.729	0.0013									22.401	0.0001	19.459	-0.0043	19.878	-0.0036
														23.943	-0.0017	20.235	-0.0052	21.095	-0.0016									34.201	0.1951	30.643	-0.0001	22.753	-0.002									23.423	0	20.472	-0.0049	20.881	-0.0043
														24.962	-0.0029	21.255	-0.0051	22.116	-0.0033									35.228	0.2002	31.667	-0.0011	23.774	0									24.449	0.0001	21.487	-0.0044	21.885	-0.0035
														25.983	-0.0019	22.273	-0.0051	23.142	-0.0033									36.269	0.1942	32.69	0	24.797	-0.0019									25.475	-0.0001	22.51	-0.0042	22.889	-0.0033
														27.004	-0.0017	23.296	-0.0051	24.17	-0.0013									37.295	0.195	33.71	-0.0012	25.818	-0.0007									26.498	-0.0004	23.533	-0.0046	23.893	-0.0036
														28.026	-0.0022	24.319	-0.0048	25.194	-0.0042									38.321	0.1955	34.727	-0.001	26.843	-0.0022									27.523	-0.0001	24.555	-0.005	24.898	-0.0047
														29.045	-0.003	25.341	-0.0049	26.221	-0.004									39.346	0.1947	35.75	-0.0009	27.863	-0.0001									28.547	-0.0001	25.572	-0.0054	25.904	-0.0048
														30.067	-0.003	26.363	-0.005	27.244	-0.0044									40.374	0.1938	36.772	0.1792	28.885	-0.0016									29.57	-0.0003	26.594	-0.0049	26.908	-0.004
														31.092	-0.0003	27.389	-0.0058	28.273	-0.005									41.402	0.1949	37.79	0.2616	29.908	0.0003									30.595	-0.0002	27.616	-0.0046	27.913	-0.0025
														32.112	-0.0023	28.412	-0.0054	29.3	-0.0033									42.456	0.1938	38.812	0.2213	30.93	0.0028									31.619	-0.0006	28.641	-0.0053	28.917	-0.0042
														33.136	0.0007	29.435	-0.0042	30.326	0.0994									43.48	0.1943	39.837	0.2076	31.952	-0.0011									32.641	-0.0004	29.663	-0.0033	29.921	-0.0048
														34.159	-0.0011	30.454	-0.005	31.348	0.246									44.508	0.195	40.862	0.1988	32.977	-0.0005									33.668	-0.0006	30.682	-0.005	30.925	-0.0045
														35.187	-0.0017	31.476	-0.0051	32.37	0.2437									45.533	0.1942	41.883	0.2012	33.999	-0.0009									34.693	-0.0005	31.703	-0.005	31.93	-0.0039
														36.209	-0.0024	32.502	-0.0053	33.394	0.2461									46.557	0.1945	42.903	0.2022	35.027	-0.0022									35.723	-0.0008	32.73	-0.0041	32.934	-0.0039
														37.236	-0.0023	33.523	-0.0048	34.417	0.2455									47.582	0.1943	43.926	0.2023	36.052	-0.0011									36.75	-0.0012	33.753	-0.0052	33.938	-0.0041
														38.258	-0.0009	34.544	-0.006	35.445	0.2466									48.606	0.1934	44.947	0.2027	37.076	-0.0012									37.774	0.0222	34.776	-0.0052	34.942	-0.0039
														39.281	-0.0034	35.569	-0.0053	36.468	0.2463									49.635	0.1948	45.964	0.2017	38.103	-0.0019									38.8	0.0369	35.793	-0.0046	35.947	-0.0045
														40.301	-0.0026	36.592	-0.0056	37.491	0.2449									50.661	0.1937	46.986	0.2012	39.124	0									39.827	0.0281	36.814	-0.005	36.951	-0.0044
														41.321	-0.0025	37.619	-0.0055	38.511	0.246									51.69	0.1953	48.014	0.2024	40.145	-0.0018									40.851	0.0241	37.837	-0.005	37.956	0.1481
														42.341	-0.003	38.639	-0.0051	39.537	0.2461									52.716	0.1949	49.038	0.2019	41.171	-0.0012									41.875	0.0155	38.864	-0.0008	38.962	0.2661
														43.365	-0.0019	39.662	-0.0049	40.562	0.246									53.743	0.2003	50.063	0.201	42.192	-0.0025									42.899	0.0124	39.887	-0.0046	39.968	0.2178
														44.387	-0.0028	40.684	-0.0059	41.591	0.2449									54.769	0.1947	51.084	0.2004	43.216	-0.0013									43.925	0.0128	40.907	-0.0031	40.972	0.2234
														45.409	-0.0026	41.703	-0.0049	42.611	0.2462									55.795	0.1938	52.107	0.2017	44.236	-0.0019									44.953	0.0152	41.929	-0.0044	41.982	0.2127
														46.432	-0.0023	42.724	-0.0048	43.631	0.251									56.82	0.1947	53.134	0.2009	45.257	-0.0023									45.976	0.0176	42.952	-0.0043	42.987	0.209
														47.458	-0.0026	43.743	-0.0048	44.654	0.2454									57.848	0.1949	54.158	0.2022	46.282	-0.001									46.999	0.0202	43.973	-0.0031	43.993	0.2082
														48.482	-0.0009	44.765	-0.0029	45.681	0.2442									58.874	0.1936	55.179	0.2014	47.307	-0.0018									48.026	0.0211	44.995	-0.0055	44.997	0.2078
														49.504	-0.0011	45.787	0.1995	46.701	0.2453									59.898	0.1951	56.2	0.2009	48.332	0.0662									49.075	0.0928	46.014	-0.0042	46.002	0.2077
														50.526	-0.0031	46.812	0.1916	47.726	0.2452									60.922	0.1949	57.223	0.2022	49.357	0.506									50.097	0.1535	47.033	-0.0045	47.008	0.2058
														51.546	-0.0025	47.839	0.2046	48.754	0.245									61.951	0.1945	58.246	0.2029	50.378	0.3065									51.128	0.1574	48.052	-0.0052	48.013	0.207
														52.57	-0.0029	48.857	0.2079	49.779	0.2438									62.979	0.1946	59.264	0.2044	51.403	0.274									52.155	0.1727	49.075	-0.0049	49.017	0.207
														53.595	0.3874	49.88	0.2076	50.801	0.2454									64.005	0.1951	60.286	0.2049	52.424	0.264									53.179	0.1747	50.102	-0.0052	50.02	0.2053
														54.619	0.2933	50.904	0.2071	51.827	0.2444									65.029	0.1964	61.311	0.2039	53.446	0.2532									54.204	0.1803	51.125	-0.0051	51.022	0.2063
														55.641	0.2931	51.925	0.2071	52.851	0.2438									66.054	0.1947	62.338	0.2039	54.469	0.2543									55.229	0.1811	52.15	-0.0049	52.024	0.2058
														56.662	0.2907	52.945	0.2078	53.874	0.2421									67.082	0.1956	63.359	0.2051	55.493	0.2504									56.254	0.1841	53.171	-0.0043	53.027	0.2043
														57.683	0.2873	53.968	0.211	54.895	0.2429									68.104	0.195	64.381	0.2047	56.514	0.2512									57.279	0.1888	54.197	-0.0033	54.029	0.2039
														58.703	0.2866	54.991	0.2085	55.918	0.2427									69.157	0.1944	65.403	0.2062	57.537	0.248									58.303	0.1918	55.22	-0.0051	55.031	0.2046
														59.729	0.2855	56.015	0.2093	56.943	0.2427									70.182	0.1967	66.427	0.205	58.559	0.2501									59.328	0.1912	56.244	-0.0051	56.036	0.2035
														60.751	0.2847	57.038	0.2091	57.966	0.2424									71.211	0.1954	67.451	0.2067	59.582	0.2486									60.353	0.1922	57.266	0.2196	57.041	0.2039
														61.776	0.2831	58.055	0.2101	58.984	0.2414									72.237	0.1946	68.474	0.2069	60.604	0.2479									61.381	0.1939	58.294	0.2176	58.045	0.2037
														62.802	0.2837	59.076	0.2081	60.01	0.2416									73.263	0.1936	69.497	0.207	61.632	0.2475									62.406	0.1971	59.317	0.2164	59.049	0.2047
														63.824	0.2824	60.102	0.2089	61.033	0.2423									74.29	0.1954	70.523	0.2084	62.676	0.2452									63.434	0.1979	60.341	0.2145	60.051	0.2037
														64.848	0.2814	61.121	0.2092	62.06	0.2598									75.315	0.1967	71.548	0.2091	63.697	0.2459									64.459	0.1987	61.364	0.2142	61.053	0.2045
														65.896	0.2821	62.147	0.2091	63.088	0.9503									76.34	0.2029	72.572	0.2086	64.718	0.2458									65.484	0.1995	62.392	0.2138	62.056	0.204
														66.921	0.2816	63.167	0.2085	64.114	1.0088									77.363	0.1961	73.595	0.2091	65.744	0.2473									66.507	0.1999	63.416	0.2127	63.059	0.2027
														67.945	0.2784	64.189	0.2089	65.139	0.9992									78.388	0.1949	74.617	0.21	66.768	0.2465									67.532	0.1999	64.441	0.2129	64.062	0.2014
														68.971	0.2786	65.209	0.2073	66.162	0.9962									79.412	0.1958	75.643	0.211	67.793	0.2458									68.557	0.2006	65.459	0.2122	65.065	0.2012
														69.993	0.2785	66.243	0.2083	67.185	0.993									80.439	0.1942	76.667	0.21	68.816	0.2479									69.586	0.2015	66.479	0.2127	66.068	0.201
														71.015	0.2779	67.269	0.209	68.207	0.99									81.47	0.1946	77.691	0.2091	69.839	0.2453									70.612	0.201	67.506	0.2122	67.071	0.2021
														72.038	0.2793	68.289	0.2084	69.228	0.9904									82.497	0.1961	78.714	0.2116	70.863	0.2453									71.639	0.2015	68.527	0.2129	68.075	0.2001
														73.059	0.2759	69.31	0.2083	70.249	0.9876									83.523	0.1958	79.738	0.2129	71.887	0.2458									72.663	0.2019	69.553	0.2112	69.078	0.2007
														74.081	0.2767	70.331	0.208	71.279	0.9867									84.55	0.1963	80.76	0.2122	72.913	0.2455									73.693	0.2021	70.576	0.211	70.08	0.2011
														75.102	0.2775	71.358	0.2087	72.302	0.9864									85.574	0.1961	81.784	0.2149	73.938	0.2607									74.718	0.2019	71.601	0.2111	71.082	0.2015
														76.124	0.2774	72.382	0.2091	73.33	0.9845									86.599	0.1951	82.809	0.2154	74.963	1.0665									75.744	0.2019	72.625	0.211	72.086	0.2011
														77.147	0.2744	73.406	0.2091	74.357	0.9847									87.623	0.1943	83.834	0.217	75.986	1.0332									76.772	0.2025	73.648	0.2113	73.089	0.1996
														78.166	0.2752	74.431	0.2075	75.378	0.982									88.646	0.1954	84.856	0.2169	77.008	1.0221									77.798	0.2007	74.671	0.2123	74.092	0.2005
														79.19	0.291	75.456	0.2085	76.402	0.9827									89.676	0.1944	85.874	0.22	78.033	1.0262									78.823	0.2025	75.695	0.2124	75.094	0.202
														80.213	0.8094	76.479	0.2085	77.425	0.9835									90.702	0.1946	86.891	0.2222	79.057	1.0228									79.851	0.2022	76.719	0.2114	76.096	0.2016
														81.233	0.9681	77.501	0.2068	78.45	0.9803									91.76	0.1955	87.916	0.2207	80.082	1.0171									80.876	0.203	77.747	0.2119	77.099	0.2005
														82.252	0.987	78.521	0.2074	79.474	0.9796									92.785	0.1967	88.946	0.2215	81.105	1.0179									81.9	0.2033	78.77	0.2141	78.103	0.2019
														83.277	0.9876	79.54	0.2082	80.501	0.98									93.812	0.1958	89.968	0.2219	82.126	1.0151									82.957	0.2024	79.794	0.214	79.112	0.2013
														84.303	0.9987	80.566	0.2087	81.52	0.9798									94.839	0.1939	90.99	0.43	83.151	1.0147									83.986	0.2024	80.816	0.2138	80.114	0.2002
														85.326	0.9973	81.589	0.2078	82.543	0.9799									95.868	0.1949	92.013	0.9026	84.173	1.0111									85.009	0.2017	81.836	0.2138	81.118	0.2
														86.348	1.0014	82.613	0.2061	83.564	0.979									96.899	0.1949	93.033	1.005	85.193	1.0096									86.033	0.2027	82.86	0.2148	82.121	0.2016
														87.371	1.004	83.634	0.2067	84.59	0.9797									97.924	0.1952	94.061	1.0293	86.22	1.0097									87.058	0.2009	83.884	0.2139	83.123	0.2026
														88.39	1.0043	84.658	0.2081	85.614	0.9841									98.951	0.1952	95.083	1.0004	87.244	1.0109									88.086	0.2015	84.904	0.2127	84.126	0.2007
														89.414	1.0065	85.679	0.2073	86.643	0.9754									100.017	0.1942	96.103	1.0012	88.291	1.0067									89.113	0.2022	85.93	0.2115	85.128	0.1988
														90.437	1.0083	86.703	0.2074	87.666	0.9734									101.043	0.1946	97.131	0.9999	89.326	1.0066									90.137	0.2021	86.955	0.2125	86.132	0.1989
														91.462	1.0076	87.73	0.2062	88.688	0.9717									102.067	0.1959	98.18	0.9988	90.349	1.0058									91.161	0.2036	87.979	0.2128	87.136	0.199
														92.49	1.008	88.753	0.2068	89.713	0.971									103.093	0.1951	99.206	0.9948	91.372	1.0052									92.186	0.2017	88.999	0.2133	88.139	0.1994
														93.517	1.0093	89.776	0.2121	90.735	0.97									104.117	0.1947	100.231	0.9968	92.392	1.0058									93.214	0.2022	90.023	0.213	89.142	0.1975
														94.536	1.0093	90.8	0.8509	91.758	0.97									105.142	0.1969	101.252	0.9923	93.417	1.0061									94.247	0.2043	91.044	0.213	90.145	0.1989
														95.558	1.0082	91.822	0.9376	92.781	0.97									106.167	0.1952	102.277	0.9931	94.437	1.0052									95.271	0.2108	92.073	0.2137	91.148	0.1977
														96.583	1.0088	92.845	0.9385	93.809	0.9748									107.193	0.1948	103.327	0.993	95.46	1.0033									96.296	0.9791	93.094	0.2131	92.152	0.1991
														97.606	1.0085	93.866	0.9465	94.835	0.9699									108.22	0.196	104.35	0.9911	96.485	1.0033									97.321	0.9911	94.12	0.2142	93.154	0.1991
														98.632	1.0082	94.889	0.9457	95.862	0.9685									109.248	0.1967	105.371	0.9924	97.507	1.0059									98.35	0.9872	95.139	0.2133	94.157	0.1987
														99.653	1.0056	95.914	0.9486	96.886	0.9672									110.274	0.4092	106.393	0.9924	98.532	1.0066									99.374	0.9818	96.162	0.2138	95.16	0.202
														100.674	1.0067	96.939	0.9464	97.938	0.9695									111.299	0.9369	107.417	0.9907	99.556	1.0083									100.4	0.9808	97.186	0.2136	96.166	0.2013
														101.691	1.0065	97.961	0.9474	98.962	0.9708									112.321	0.9669	108.441	0.9907	100.578	0.9991									101.423	0.9788	98.209	0.2152	97.169	0.2009
														102.713	1.0061	98.984	0.9501	99.99	0.9669									113.345	0.9634	109.463	0.9918	101.608	0.9992									102.448	0.9775	99.233	0.2143	98.172	0.1992
														103.734	1.0052	100.008	0.9466	101.014	0.9665									114.37	0.9628	110.487	0.9923	102.632	0.9997									103.477	0.9773	100.257	0.215	99.174	0.1973
														104.758	1.0074	101.035	0.9464	102.035	0.9651									115.396	0.9613	111.512	0.991	103.656	0.9966									104.506	0.9772	101.279	0.2155	100.177	0.2023
														105.782	1.006	102.062	0.9473	103.058	0.9674									116.418	0.959	112.536	0.9928	104.679	0.998									105.53	0.977	102.303	0.2144	101.179	0.1976
														106.805	1.0028	103.08	0.9463	104.078	0.9645									117.444	0.958	113.56	0.9894	105.704	0.9964									106.558	0.9772	103.33	0.2157	102.182	0.2025
														107.822	1.0041	104.094	0.9474	105.123	0.9646									118.471	0.9572	114.582	0.9886	106.729	1.0008									107.58	0.9746	104.356	0.2147	103.187	0.1981
														108.842	1.0023	105.119	0.9474	106.145	0.9637									119.499	0.9585	115.6	0.9938	107.753	0.999									108.605	0.9749	105.378	0.2155	104.192	0.199
														109.866	1.0024	106.144	0.9474	107.171	0.9686									120.555	0.9565	116.622	0.9888	108.777	0.9978									109.631	0.9743	106.406	0.2168	105.198	0.1993
														110.888	1.0029	107.18	0.9447	108.19	0.9668									121.583	0.9563	117.647	0.988	109.804	0.9969									110.66	0.9737	107.431	0.2158	106.203	0.1997
														111.91	1.0021	108.204	0.9472	109.217	0.964									122.61	0.9537	118.669	0.9888	110.825	0.9964									111.685	0.9723	108.452	0.2158	107.219	0.1981
														112.933	0.9992	109.226	0.9982	110.242	0.9659									123.643	0.9549	119.692	0.9869	111.846	0.9986									112.714	0.9735	109.474	0.2157	108.239	0.1996
														113.956	1.0014	110.249	0.9408	111.263	0.9636									124.67	0.9552	120.717	0.9885	112.871	0.9942									113.74	0.9714	110.498	0.2147	109.261	0.1992
														114.977	1.0007	111.272	0.9378	112.283	0.9637									125.696	0.954	121.74	0.9871	113.894	0.9968									114.766	0.9707	111.518	0.2162	110.285	0.2001
														116.002	1.0015	112.296	0.9386	113.305	0.9632									126.724	0.9539	122.77	0.9877	114.92	0.9958									115.792	0.9714	112.542	0.2162	111.309	0.1977
														117.023	1.0229	113.318	0.938	114.326	0.965									127.749	0.9519	123.794	0.9855	115.942	0.9948									116.821	0.9726	113.564	0.2159	112.332	0.2019
														118.055	0.9937	114.332	0.9385	115.351	0.9631									128.773	0.9542	124.817	0.9869	116.96	0.9933									117.847	0.9714	114.587	0.2178	113.356	0.1992
														119.074	0.9935	115.359	0.936	116.376	0.9626									129.797	0.9531	125.841	0.989	117.981	0.9969									118.875	0.9691	115.608	0.2184	114.378	0.1993
														120.104	0.9936	116.381	0.9387	117.397	0.9631									130.821	0.9535	126.862	0.9845	119.01	0.9962									119.901	0.9696	116.629	0.2164	115.4	0.198
														121.128	0.9944	117.403	0.936	118.418	0.9628									131.845	0.9513	127.888	0.982	120.035	0.9949									120.925	0.968	117.652	0.2157	116.422	0.199
														122.15	0.9933	118.428	0.9366	119.442	0.965									132.873	0.9503	128.912	0.9795	121.059	0.9983									121.95	0.9711	118.686	0.2168	117.447	0.1986
														123.173	0.9941	119.452	0.9377	120.467	0.9633									133.902	0.9526	129.932	0.982	122.079	0.9923									122.975	0.9708	119.708	0.219	118.47	0.1977
														124.196	0.9917	120.475	0.936	121.491	0.9632									134.932	0.9532	130.956	0.9799	123.104	0.9946									123.998	0.9686	120.734	0.2175	119.489	0.1996
														125.219	0.9902	121.498	0.9362	122.534	0.9617									135.959	0.9523	131.98	0.9786	124.132	0.9951									125.023	0.9679	121.758	0.217	120.512	0.1994
														126.243	0.9896	122.524	0.9385	123.551	0.9632									136.986	0.9496	133.002	0.9785	125.157	0.9932									126.045	0.9672	122.783	0.2169	121.534	0.2006
														127.267	0.9894	123.546	0.9348	124.576	0.96									138.009	0.9525	134.025	0.9785	126.182	0.9933									127.069	0.9665	123.808	0.2178	122.558	0.1983
														128.291	0.9915	124.569	0.9342	125.627	0.9595									139.035	0.9509	135.047	0.9776	127.203	0.9914									128.094	0.9705	124.83	0.2179	123.577	0.201
														129.311	0.9901	125.591	0.933	126.648	0.9601									140.061	0.9493	136.066	0.9771	128.224	0.9898									129.12	0.9692	125.851	0.2173	124.593	0.198
														130.339	0.989	126.617	0.9332	127.679	0.9588									141.086	0.9512	137.09	0.9759	129.248	0.9898									130.149	0.9707	126.876	0.2175	125.613	0.199
														131.363	0.9871	127.641	0.9351	128.703	0.9588									142.114	0.9491	138.116	0.9762	130.272	0.9854									131.17	0.9797	127.903	0.2165	126.632	0.1984
														132.383	0.9874	128.664	0.9337	129.725	0.9579									143.139	0.9508	139.14	0.9779	131.293	0.9875									132.193	0.9645	128.929	0.2187	127.653	0.1988
														133.408	0.9884	129.686	0.9327	130.749	0.9573									144.165	0.9502	140.162	0.9741	132.313	0.9885									133.215	0.9621	129.953	0.2185	128.678	0.2011
														134.429	0.9879	130.711	0.9329	131.773	0.9593									145.193	0.9491	141.19	0.9759	133.332	0.9853									134.243	0.9628	130.972	0.2184	129.708	0.1988
														135.452	0.9865	131.741	0.9323	132.795	0.9562									146.22	0.9512	142.216	0.9757	134.354	0.985									135.269	0.961	132.002	0.2189	130.735	0.1999
														136.477	0.9899	132.767	0.931	133.821	0.9558									147.247	0.9484	143.239	0.9739	135.377	0.9861									136.293	0.9601	133.025	0.2223	131.758	0.2003
														137.499	0.9889	133.792	0.9328	134.844	0.9555									148.275	0.9491	144.262	0.976	136.402	0.9836									137.321	0.9603	134.051	0.8826	132.778	0.201
														138.522	0.9861	134.818	0.9323	135.869	0.9552									149.302	0.9486	145.286	0.9767	137.423	0.9832									138.345	0.961	135.073	0.9514	133.8	0.4078
														139.549	0.9876	135.842	0.9323	136.895	0.9549									150.326	0.9478	146.307	0.9756	138.444	0.9831									139.372	0.9615	136.098	0.9406	134.823	0.9475
														140.57	0.9862	136.868	0.9314	137.916	0.9536									151.351	0.9487	147.331	0.9741	139.47	0.9775									140.401	0.961	137.12	0.9434	135.849	0.9874
														141.594	0.9851	137.892	0.9323	138.941	0.9527									152.373	0.9489	148.359	0.9728	140.492	0.9765									141.463	0.9634	138.139	0.9494	136.869	0.9614
														142.619	0.986	138.916	0.9307	139.963	0.95									153.4	0.9475	149.379	0.9754	141.513	0.9765									142.49	0.9592	139.162	0.9499	137.892	0.9624
														143.645	0.9848	139.935	0.9316	140.984	0.9522									154.426	0.9491	150.404	0.9734	142.537	0.9744									143.519	0.9595	140.185	0.9505	138.915	0.9606
														144.666	0.9811	140.957	0.9308	142.002	0.9501									155.452	0.9502	151.426	0.972	143.561	0.9742									144.582	0.9595	141.209	0.9514	139.937	0.9541
														145.695	0.9836	141.984	0.9319	143.027	0.9484									156.48	0.9472	152.448	0.9734	144.583	0.9678									145.612	0.96	142.231	0.9501	140.959	0.9539
														146.721	0.9849	143.008	0.9285	144.048	0.9482									157.501	0.9466	153.469	0.9741	145.604	0.9659									146.637	0.9588	143.255	0.952	141.98	0.9552
														147.742	0.9839	144.031	0.9278	145.073	0.9483									158.524	0.9481	154.495	0.9883	146.628	0.9674									147.664	0.9582	144.286	0.9517	143.006	0.9552
														148.768	0.9857	145.054	0.9271	146.096	0.9464									159.558	0.9477	155.519	0.9754	147.648	0.9663									148.69	0.9625	145.303	0.9531	144.029	0.9504
														149.795	0.9852	146.076	0.9277	147.119	0.9486									160.582	0.9476	156.542	0.9862	148.669	0.9626									149.716	0.9622	146.328	0.9522	145.055	0.9468
														150.818	0.9825	147.102	0.9275	148.146	0.9466									161.607	0.9479	157.565	0.9744	149.694	0.9608									150.74	0.9596	147.352	0.952	146.08	0.9477
														151.841	0.9835	148.128	0.9281	149.172	0.9439									162.634	0.9478	158.588	0.9694	150.72	0.9579									151.769	0.9596	148.377	0.9543	147.102	0.9468
														152.861	0.9845	149.148	0.9259	150.195	0.9426									163.661	0.9485	159.61	0.9718	151.74	0.9556									152.79	0.9571	149.402	0.9497	148.121	0.9451
														153.878	0.984	150.169	0.9252	151.223	0.9417									164.689	0.9479	160.635	0.9691	152.763	0.957									153.816	0.9575	150.427	0.9536	149.142	0.9438
														154.899	0.9818	151.189	0.9244	152.246	0.9411									165.715	0.9459	161.655	0.9715	153.789	0.9542									154.843	0.9584	151.454	0.9506	150.167	0.9441
														155.925	0.9807	152.214	0.9224	153.266	0.9403									166.742	0.9569	162.678	0.9719	154.811	0.9634									155.867	0.9566	152.482	0.952	151.19	0.9448
														156.948	0.9808	153.232	0.9225	154.286	0.9394									167.767	0.9484	163.704	0.971	155.833	0.9519									156.892	0.959	153.501	0.9505	152.213	0.946
														157.973	0.9808	154.257	0.923	155.334	0.939									168.793	0.9479	164.753	0.9715	156.857	0.948									157.919	0.9583	154.527	0.9529	153.236	0.9463
														158.994	0.98	155.282	0.9261	156.358	0.9374									169.817	0.9466	165.77	0.9726	157.881	0.949									158.942	0.9582	155.549	0.953	154.255	0.9437
														160.015	0.9795	156.307	0.9208	157.382	0.9384									170.842	0.9479	166.794	0.9693	158.903	0.9454									159.969	0.955	156.57	0.9511	155.279	0.9437
														161.038	0.9815	157.326	0.9197	158.407	0.9359									171.867	0.9471	167.815	0.9683	159.937	0.9431									160.995	0.9601	157.593	0.9516	156.298	0.9402
														162.065	0.9847	158.352	0.92	159.43	0.9325									172.895	0.9485	168.84	0.9693	160.963	0.9432									162.021	0.9566	158.644	0.9554	157.323	0.9434
														163.086	0.9805	159.376	0.92	160.456	0.9341									173.921	0.9472	169.865	0.9704	161.989	0.9402									163.075	0.9577	159.666	0.9511	158.344	0.9412
														164.109	0.9803	160.401	0.9169	161.487	0.9323									174.948	0.9452	170.888	0.9678	163.008	0.9401									164.182	0.9576	160.69	0.9515	159.364	0.9411
														165.131	0.9773	161.427	0.9156	162.513	0.9316									175.971	0.9456	171.911	0.9774	164.034	0.9386									165.291	0.9559	161.715	0.9514	160.387	0.9436
														166.155	0.9757	162.45	0.9153	163.537	0.9299									177.001	0.9462	172.934	0.9658	165.059	0.9336									166.418	0.9567	162.736	0.9512	161.407	0.9396
														167.181	0.9761	163.472	0.9133	164.56	0.9309									178.029	0.9468	173.956	0.9641	166.085	0.9314									167.545	0.9563	163.759	0.9515	162.428	0.9418
														168.204	0.9769	164.495	0.9132	165.583	0.929									179.054	0.9454	174.977	0.9631	167.108	0.9289									168.599	0.9571	164.784	0.949	163.452	0.9391
														169.224	0.9738	165.519	0.9105	166.605	0.9305									180.077	0.9445	175.998	0.9621	168.131	0.9272									169.624	0.9567	165.805	0.9508	164.474	0.9707
														170.248	0.9744	166.543	0.9109	167.628	0.9267									181.101	0.9446	177.019	0.9728	169.154	0.9269									170.651	0.9555	166.827	0.949	165.497	0.9399
														171.267	0.9749	167.565	0.9095	168.652	0.9257									182.125	0.9469	178.044	0.9674	170.179	0.9251									171.703	0.9561	167.85	0.9469	166.515	0.935
														172.291	0.9738	168.587	0.9077	169.675	0.9262									183.152	0.9459	179.067	0.9749	171.201	0.9221									172.756	0.9558	168.876	0.9459	167.54	0.9368
														173.314	0.9732	169.611	0.9073	170.7	0.9242									184.177	0.9457	180.09	0.9597	172.231	0.9236									173.803	0.9543	169.9	0.9454	168.562	0.9328
														174.338	0.9758	170.636	0.9078	171.725	0.9237									185.206	0.9448	181.116	0.9563	173.249	0.9197									174.833	0.9557	170.925	0.9452	169.586	0.9346
														175.362	0.9732	171.662	0.9068	172.748	0.923									186.229	0.9452	182.141	0.9591	174.27	0.9189									175.86	0.9545	171.946	0.9466	170.606	0.9342
														176.383	0.9689	172.684	0.9055	173.797	0.921									187.259	0.9467	183.165	0.9537	175.292	0.9174									176.886	0.9538	172.97	0.948	171.632	0.9341
														177.404	0.9686	173.703	0.9028	174.846	0.9218									188.281	0.9457	184.187	0.9528	176.322	0.9165									177.913	0.9548	173.993	0.9505	172.658	0.9337
														178.426	0.9672	174.724	0.9013	175.871	0.9199									189.307	0.9456	185.207	0.9532	177.342	0.9143									178.943	0.9554	175.014	0.9464	173.682	0.9375
														179.444	0.9646	175.75	0.9005	176.892	0.9188									190.331	0.9453	186.231	0.9491	178.361	0.9122									179.97	0.9549	176.037	0.9443	174.705	0.9348
														180.471	0.9652	176.772	0.9014	177.915	0.9193									191.357	0.9438	187.253	0.953	179.386	0.91									180.994	0.9544	177.061	0.9446	175.732	0.931
														181.494	0.9664	177.795	0.9002	178.94	0.9186									192.384	0.9431	188.28	0.9608	180.41	0.9083									182.021	0.9545	178.082	0.9433	176.755	0.9337
														182.513	0.9716	178.815	0.8987	179.972	0.9183									193.41	0.9451	189.3	0.9522	181.433	0.9086									183.045	0.9553	179.104	0.946	177.777	0.932
														183.535	0.9621	179.839	0.8966	181	0.9174									194.438	0.9445	190.323	0.9604	182.458	0.9083									184.07	0.9547	180.128	0.9424	178.799	0.9302
														184.558	0.9626	180.861	0.8977	182.041	0.9165									195.464	0.9461	191.35	0.9422	183.48	0.9057									185.094	0.9543	181.148	0.946	179.822	0.9326
														185.579	0.9614	181.887	0.8974	183.095	0.9195									196.493	0.9453	192.374	0.9396	184.502	0.9039									186.12	0.9566	182.172	0.9452	180.846	0.9298
														186.603	0.959	182.91	0.8951	184.139	0.9149									197.519	0.9432	193.393	0.9404	185.524	0.9021									187.143	0.9553	183.196	0.9485	181.867	0.9301
														187.643	0.958	183.933	0.8932	185.17	0.9147									198.547	0.9452	194.42	0.9449	186.549	0.9002									188.169	0.9571	184.223	0.9444	182.888	0.9316
														188.664	0.9573	184.956	0.8933	186.237	0.9132									199.572	0.9444	195.446	0.9408	187.571	0.8988									189.197	0.9547	185.25	0.9444	183.911	0.9287
														189.688	0.9547	185.981	0.8939	187.257	0.9135									200.598	0.9432	196.47	0.9316	188.593	0.8967									190.219	0.9542	186.273	0.9456	184.932	0.9296
														190.712	0.9557	187.002	0.8902	188.279	0.9163									201.625	0.9445	197.491	0.9295	189.611	0.898									191.249	0.9544	187.297	0.9544	185.955	0.9323
														191.734	0.956	188.023	0.8894	189.299	0.9094									202.65	0.9446	198.517	0.9284	190.638	0.8941									192.274	0.9546	188.324	0.9441	186.991	0.9296
														192.758	0.9538	189.047	0.8896	190.323	0.9124									203.677	0.9441	199.535	0.929	191.662	0.895									193.3	0.9532	189.348	0.9465	188.011	0.9287
														193.782	0.952	190.069	0.8873	191.348	0.9116									204.708	0.943	200.557	0.9252	192.69	0.894									194.326	0.9547	190.368	0.9449	189.033	0.9295
														194.808	0.9517	191.089	0.8866	192.368	0.9075									205.735	0.9429	201.581	0.9209	193.71	0.8895									195.349	0.9527	191.392	0.9465	190.055	0.9274
														195.831	0.9497	192.112	0.8863	193.388	0.9072									206.762	0.9453	202.605	0.9194	194.735	0.8903									196.374	0.9526	192.415	0.9457	191.078	0.9289
														196.855	0.9475	193.135	0.8871	194.411	0.9078									207.789	0.9435	203.632	0.9167	195.759	0.8903									197.398	0.9549	193.438	0.946	192.101	0.9287
														197.879	0.9483	194.155	0.8859	195.439	0.9068									208.818	0.9441	204.655	0.9144	196.783	0.8874									198.423	0.9528	194.459	0.9465	193.122	0.928
														198.903	0.9458	195.177	0.8827	196.462	0.9086									209.846	0.9451	205.68	0.9117	197.805	0.8872									199.448	0.9534	195.483	0.9444	194.145	0.9274
														199.924	0.946	196.204	0.883	197.485	0.9066									210.875	0.9435	206.704	0.911	198.83	0.885									200.478	0.9527	196.509	0.9438	195.167	0.9259
														200.943	0.9449	197.224	0.8833	198.513	0.9057									211.902	0.944	207.729	0.9091	199.851	0.8849									201.503	0.9527	197.531	0.9455	196.19	0.9269
														201.98	0.9425	198.245	0.8817	199.538	0.9052									212.927	0.9422	208.752	0.9072	200.874	0.8816									202.528	0.9537	198.557	0.9453	197.213	0.9283
														203.019	0.9404	199.267	0.8818	200.561	0.9046									213.952	0.943	209.779	0.9061	201.897	0.883									203.555	0.9529	199.578	0.9452	198.236	0.9225
														204.037	0.9412	200.289	0.8803	201.586	0.9032									214.98	0.9435	210.803	0.9023	202.923	0.8822									204.579	0.9552	200.601	0.9458	199.258	0.9192
														205.112	0.9397	201.312	0.8793	202.608	0.9042									216.006	0.9441	211.827	0.9006	203.943	0.8811									205.603	0.9515	201.625	0.9441	200.28	0.9185
														206.135	0.9385	202.336	0.8782	203.63	0.9039									217.03	0.943	212.854	0.8998	204.969	0.88									206.627	0.9485	202.649	0.9458	201.307	0.9168
														207.163	0.9367	203.36	0.8785	204.651	0.9041									218.057	0.9446	213.879	0.8974	206.005	0.8807									207.652	0.945	203.671	0.9462	202.33	0.914
														208.188	0.937	204.383	0.8936	205.678	0.9024									219.082	0.9436	214.904	0.8949	207.03	0.8763									208.678	0.9447	204.696	0.9469	203.353	0.9163
														209.21	0.9356	205.407	0.8728	206.701	0.9012									220.108	0.9434	215.922	0.8937	208.056	0.8785									209.703	0.9438	205.718	0.9447	204.371	0.9127
														210.233	0.9344	206.432	0.8729	207.73	0.9031									221.13	0.9441	216.944	0.8889	209.08	0.8769									210.729	0.9428	206.743	0.9389	205.393	0.9085
														211.258	0.9324	207.458	0.8699	208.756	0.9019									222.158	0.9437	217.967	0.8886	210.103	0.8747									211.754	0.9418	207.766	0.9375	206.416	0.9069
														212.279	0.9323	208.479	0.8708	209.781	0.9008									223.182	0.9433	218.991	0.8858	211.12	0.8733									212.777	0.9384	208.791	0.9396	207.442	0.9032
														213.299	0.9296	209.5	0.8709	210.803	0.9									224.209	0.9436	220.013	0.8879	212.143	0.8726									213.8	0.9377	209.81	0.9387	208.466	0.9009
														214.322	0.9316	210.524	0.8705	211.826	0.9001									225.236	0.9427	221.036	0.885	213.168	0.8719									214.822	0.9332	210.833	0.9344	209.493	0.8983
														215.345	0.9308	211.548	0.8696	212.85	0.9008									226.262	0.9444	222.058	0.8808	214.175	0.8712									215.849	0.9323	211.855	0.9848	210.514	0.902
														216.371	0.9291	212.569	0.8741	213.871	0.9046									227.283	0.9437	223.089	0.8792	215.179	0.872									216.877	0.9295	212.882	0.9315	211.54	0.8929
														217.431	0.9289	213.591	0.8693	214.894	0.8956									228.308	0.9434	224.112	0.8778	216.195	0.8696									217.9	0.9269	213.903	0.9313	212.561	0.888
														218.5	0.9277	214.61	0.8682	215.918	0.896									229.333	0.9433	225.135	0.8769	217.207	0.8684									218.925	0.9241	214.927	0.9291	213.583	0.8865
														219.515	0.9248	215.639	0.8683	216.942	0.8954									230.357	0.9414	226.155	0.8751	218.227	0.8687									219.948	0.9186	215.947	0.9273	214.606	0.8818
														220.566	0.924	216.657	0.8671	217.967	0.8929									231.38	0.9423	227.177	0.8723	219.249	0.8687									220.97	0.9164	216.977	0.924	215.63	0.8803
														221.587	0.9227	217.681	0.8668	218.987	0.8931									232.402	0.9441	228.199	0.8737	220.266	0.8703									221.995	0.913	217.999	0.9231	216.657	0.8787
														222.608	0.9252	218.703	0.8672	220.01	0.8943									233.427	0.9452	229.223	0.8729	221.279	0.8658									223.021	0.9083	219.017	0.9186	217.68	0.8737
														223.633	0.9251	219.723	0.8657	221.036	0.8925									234.454	0.9422	230.245	0.8683	222.287	0.8645									224.09	0.9049	220.037	0.9146	218.704	0.866
														224.654	0.9228	220.744	0.8668	222.059	0.8919									235.478	0.9436	231.269	0.8671	223.308	0.8647									225.114	0.9018	221.061	0.9111	219.727	0.8647
														225.676	0.921	221.782	0.8665	223.081	0.8926									236.505	0.9428	232.292	0.8658	224.319	0.8629									226.131	0.8957	222.086	0.9102	220.745	0.8583
														226.7	0.9211	222.805	0.8653	224.098	0.8933									237.534	0.9431	233.315	0.8634	225.345	0.8637									227.15	0.8936	223.106	0.9046	221.767	0.8555
														227.718	0.9183	223.828	0.8658	225.117	0.8918									238.557	0.942	234.336	0.8636	226.365	0.8627									228.178	0.8887	224.128	0.9013	222.791	0.8498
														228.743	0.9205	224.853	0.8652	226.14	0.8923									239.582	0.9424	235.356	0.862	227.387	0.8603									229.249	0.8846	225.151	0.9002	223.821	0.8471
														229.762	0.9206	225.873	0.8658	227.162	0.8929									240.612	0.9415	236.374	0.8605	228.402	0.8611									230.274	0.8787	226.173	0.8931	224.844	0.8468
														230.785	0.9169	226.894	0.8645	228.188	0.8907									241.637	0.9435	237.425	0.8593	229.423	0.8629									231.302	0.8738	227.197	0.8903	225.866	0.8395
														231.815	0.9166	227.917	0.8649	229.211	0.8917									242.663	0.9434	238.445	0.8582	230.448	0.8619									232.327	0.872	228.219	0.8877	226.891	0.8318
														232.839	0.9158	228.938	0.8634	230.234	0.8914									243.689	0.9414	239.47	0.8555	231.471	0.8602									233.353	0.8663	229.243	0.8811	227.91	0.8294
														233.86	0.9159	229.959	0.8638	231.255	0.8963									244.717	0.9419	240.493	0.8553	232.494	0.8582									234.376	0.8614	230.26	0.8775	228.934	0.8243
														234.881	0.9157	230.986	0.8623	232.276	0.8966									245.745	0.9425	241.515	0.855	233.516	0.8569									235.398	0.8556	231.28	0.8716	229.957	0.8425
														235.904	0.9155	232.006	0.8638	233.297	0.892									246.773	0.9425	242.539	0.8516	234.537	0.8596									236.421	0.8528	232.3	0.868	230.984	0.818
														236.924	0.9144	233.029	0.8628	234.32	0.892									247.802	0.9422	243.561	0.8514	235.556	0.858									237.443	0.8482	233.325	0.8642	232.005	0.8123
														237.945	0.9147	234.049	0.861	235.341	0.8895									248.829	0.9404	244.583	0.8504	236.581	0.8581									238.468	0.8438	234.348	0.8566	233.028	0.8089
														238.966	0.9125	235.066	0.8631	236.365	0.8899									249.852	0.944	245.608	0.8502	237.601	0.8578									239.48	0.8382	235.368	0.8539	234.051	0.8061
														239.99	0.9119	236.087	0.8611	237.385	0.8918									250.876	0.9411	246.629	0.848	238.622	0.8566									240.525	0.8333	236.391	0.8504	235.073	0.801
														241.015	0.911	237.109	0.8617	238.413	0.8886									251.908	0.9415	247.652	0.8471	239.646	0.8555									241.598	0.83	237.411	0.8431	236.097	0.7958
														242.038	0.9112	238.131	0.8629	239.435	0.8916									252.936	0.9428	248.675	0.8477	240.67	0.8536									242.621	0.8264	238.468	0.8373	237.119	0.7897
														243.063	0.91	239.154	0.8605	240.457	0.8894									253.962	0.9436	249.695	0.8441	241.694	0.8544									243.642	0.8216	239.49	0.8358	238.138	0.7869
														244.085	0.9086	240.176	0.8628	241.48	0.8904									254.994	0.9451	250.718	0.8458	242.716	0.8503									244.665	0.8187	240.511	0.8301	239.16	0.7858
														245.108	0.9078	241.201	0.8625	242.497	0.8912									256.021	0.9409	251.738	0.8425	243.738	0.8481									245.692	0.8146	241.531	0.8281	240.182	0.7804
														246.133	0.9076	242.223	0.8608	243.522	0.897									257.047	0.9434	252.76	0.8417	244.76	0.8465									246.703	0.8087	242.549	0.8215	241.218	0.7775
														247.156	0.9061	243.242	0.8604	244.542	0.8887									258.07	0.9433	253.783	0.842	245.782	0.8458									247.727	0.8032	243.574	0.8185	242.237	0.7727
														248.179	0.9073	244.262	0.8612	245.562	0.8921									259.088	0.9429	254.803	0.8386	246.802	0.8446									248.748	0.8018	244.628	0.8151	243.264	0.7776
														249.203	0.9073	245.276	0.8606	246.588	0.8901									260.113	0.9406	255.816	0.8383	247.826	0.8455									249.793	0.7976	245.649	0.8101	244.286	0.7692
														250.225	0.9067	246.28	0.8621	247.612	0.8894									261.139	0.9427	256.821	0.8369	248.849	0.8459									250.817	0.7935	246.672	0.807	245.31	0.7629
														251.244	0.9059	247.284	0.8623	248.635	0.8903									262.168	0.9428	257.827	0.8376	249.867	0.8482									251.843	0.7893	247.691	0.7997	246.332	0.76
														252.264	0.9074	248.289	0.8614	249.658	0.8911									263.196	0.9413	258.831	0.8372	250.893	0.8474									252.869	0.7856	248.704	0.797	247.352	0.7563
														253.292	0.9057	249.293	0.8635	250.68	0.888									264.227	0.9423	259.833	0.8477	251.911	0.8543									253.896	0.7808	249.717	0.7933	248.374	0.7527
														254.317	0.9054	250.297	0.8599	251.701	0.8877									265.25	0.9409	260.852	0.8321	252.932	0.8525									254.923	0.7787	250.719	0.7891	249.4	0.7505
														255.347	0.9041	251.303	0.8597	252.72	0.8883									266.275	0.9412	261.872	0.8318	253.956	0.8443									255.95	0.776	251.721	0.7879	250.422	0.7472
														256.365	0.9052	252.309	0.8593	253.739	0.8859									267.303	0.9414	262.875	0.8327	254.976	0.8422									256.977	0.7716	252.726	0.7813	251.44	0.7424
														257.387	0.9045	253.314	0.8606	254.763	0.8917									268.33	0.9427	263.878	0.8336	255.995	0.8442									258.001	0.7689	253.733	0.7789	252.452	0.74
														258.41	0.9012	254.318	0.8604	255.783	0.8884									269.358	0.9409	264.881	0.8305	257.017	0.8428									259.027	0.7642	254.735	0.7752	253.455	0.738
														259.433	0.9011	255.323	0.86	256.806	0.8899									270.385	0.9428	265.885	0.8315	258.043	0.8456									260.049	0.7613	255.739	0.7706	254.459	0.7344
														260.461	0.9007	256.328	0.8587	257.829	0.8954									271.412	0.9412	266.888	0.8296	259.064	0.8418									261.078	0.7582	256.741	0.7698	255.465	0.7309
														261.482	0.8991	257.332	0.8594	258.851	0.8974									272.436	0.9424	267.89	0.8298	260.084	0.8429									262.103	0.755	257.744	0.7646	256.471	0.7283
														262.503	0.9001	258.338	0.8607	259.872	0.8877									273.461	0.9431	268.893	0.8273	261.104	0.8424									263.176	0.7517	258.748	0.7619	257.476	0.7268
														263.528	0.9017	259.343	0.8607	260.895	0.8881									274.484	0.9412	269.895	0.8279	262.12	0.8414									264.201	0.749	259.752	0.7599	258.481	0.7233
														264.552	0.899	260.347	0.8589	261.917	0.8893									275.508	0.9433	270.897	0.8266	263.14	0.8396									265.227	0.7448	260.754	0.7555	259.487	0.726
														265.574	0.897	261.352	0.8612	262.942	0.8892									276.532	0.9414	271.9	0.825	264.161	0.8434									266.25	0.7421	261.757	0.7536	260.492	0.7204
														266.596	0.8975	262.357	0.8597	263.968	0.8883									277.557	0.9415	272.919	0.8206	265.185	0.8398									267.276	0.7399	262.759	0.7487	261.497	0.7166
														267.63	0.8979	263.365	0.8594	264.994	0.8898									278.582	0.9417	273.924	0.818	266.207	0.8395									268.301	0.7368	263.761	0.7489	262.504	0.7134
														268.652	0.8972	264.371	0.8606	266.021	0.8873									279.611	0.9401	274.928	0.8187	267.228	0.8396									269.323	0.7349	264.765	0.7418	263.509	0.7122
														269.673	0.896	265.376	0.8583	267.041	0.888									280.637	0.9412	275.932	0.8167	268.249	0.8403									270.348	0.7322	265.77	0.7406	264.514	0.7095
														270.695	0.8964	266.381	0.8612	268.065	0.8893									281.66	0.9405	276.937	0.8163	269.271	0.8394									271.374	0.7306	266.772	0.7364	265.521	0.7073
														271.714	0.8949	267.388	0.8581	269.085	0.8868									282.684	0.9434	277.941	0.8167	270.291	0.8482									272.4	0.7255	267.774	0.7334	266.527	0.7071
														272.737	0.8966	268.394	0.8592	270.109	0.8887									283.707	0.9403	278.945	0.8152	271.311	0.8395									273.419	0.7246	268.779	0.7321	267.532	0.7033
														273.763	0.8952	269.399	0.86	271.166	0.8871									284.732	0.9405	279.95	0.8132	272.327	0.8386									274.44	0.7199	269.784	0.7283	268.538	0.6994
														274.782	0.8971	270.405	0.8586	272.188	0.8869									285.757	0.9407	280.954	0.8125	273.346	0.8394									275.467	0.7187	270.787	0.7258	269.544	0.6985
														275.803	0.8968	271.411	0.8606	273.207	0.8878									286.782	0.9401	281.957	0.8132	274.368	0.8377									276.494	0.7164	271.79	0.7238	270.55	0.6946
														276.823	0.8948	272.416	0.8581	274.228	0.8874									287.81	0.9413	282.961	0.8118	275.388	0.8409									277.518	0.7145	272.793	0.7208	271.555	0.6938
														277.847	0.8953	273.421	0.8602	275.253	0.8955									288.837	0.9416	284.052	0.8097	276.41	0.84									278.549	0.7109	273.796	0.7798	272.561	0.6921
														278.87	0.8954	274.428	0.8594	276.274	0.8955									289.864	0.9423	285.141	0.8121	277.43	0.8393									279.575	0.7097	274.798	0.7143	273.567	0.6882
														279.89	0.8944	275.432	0.8599	277.295	0.8887									290.89	0.9411	286.16	0.8111	278.45	0.8371									280.604	0.7066	275.8	0.7128	274.573	0.687
														280.915	0.8949	276.437	0.8596	278.316	0.8863									291.914	0.9404	287.178	0.8117	279.476	0.838									281.632	0.7044	276.802	0.7086	275.579	0.6879
														281.933	0.895	277.445	0.8583	279.338	0.8896									292.938	0.9411	288.2	0.8091	280.495	0.8422									282.66	0.6999	277.807	0.7027	276.586	0.6854
														282.958	0.8934	278.45	0.8592	280.353	0.8889									293.959	0.9415	289.219	0.8094	281.516	0.8391									283.686	0.7002	278.81	0.7013	277.591	0.6827
														283.974	0.8916	279.455	0.8584											294.984	0.9414	290.241	0.8096	282.539	0.8383									284.718	0.6966	279.814	0.6997	278.596	0.6797
														284.997	0.8955	280.462	0.8595											296.011	0.9414	291.26	0.8079	283.562	0.838									285.741	0.6941	280.818	0.6993	279.602	0.6784
														286.016	0.8939	281.466	0.8588											297.036	0.9415	292.281	0.8066	284.578	0.8369									286.765	0.693	281.82	0.6997	280.607	0.6757
														287.046	0.896	282.472	0.8593											298.069	0.9412	293.301	0.8068	285.598	0.838									287.789	0.6895	282.824	0.6991	281.612	0.6737
														288.07	0.8947	283.477	0.8586											299.095	0.9402	294.32	0.8064	286.617	0.8372									288.813	0.6892	283.826	0.6963	282.617	0.7353
														289.087	0.8954	284.484	0.8581											300.122	0.9407	295.341	0.806	287.639	0.837									289.839	0.6863	284.828	0.6933	283.621	0.666
														290.148	0.8949	285.49	0.8575											301.152	0.9402	296.366	0.8046	288.659	0.8384									290.871	0.6854	285.843	0.6942	284.626	0.6664
														291.168	0.8909	286.496	0.858											302.177	0.9408	297.405	0.804	289.68	0.8368									291.897	0.6815	286.847	0.6922	285.633	0.6656
														292.191	0.893	287.503	0.8565											303.207	0.9412	298.425	0.8378	290.701	0.8375									292.924	0.679	287.849	0.6911	286.638	0.6648
														293.215	0.892	288.509	0.8564											304.231	0.9422	299.446	0.8043	291.721	0.8359									293.949	0.6781	288.852	0.6914	287.644	0.6629
														294.238	0.892	289.517	0.8563											305.257	0.9419	300.467	0.7993	292.747	0.8374									294.975	0.6756	289.856	0.6907	288.65	0.6602
														295.26	0.8955	290.523	0.8587											306.281	0.9407	301.489	0.7982	293.767	0.8342									295.999	0.6744	290.864	0.6883	289.656	0.6577
														296.281	0.8911	291.53	0.8568											307.305	0.9399	302.511	0.7976	294.789	0.8361									297.028	0.6722	291.881	0.687	290.661	0.6582
														297.303	0.8911	292.536	0.8587											308.334	0.9402	303.565	0.7981	295.811	0.835									298.051	0.6693	292.903	0.6852	291.667	0.6569
														298.325	0.8948	293.541	0.8581											309.362	0.94	304.576	0.7968	296.836	0.8333									299.075	0.6681	293.921	0.6861	292.672	0.6574
														299.343	0.8914	294.548	0.8577											310.392	0.9393	305.597	0.7959	297.859	0.8365									300.101	0.666	294.927	0.6859	293.676	0.6546
														300.361	0.8912	295.554	0.8558											311.421	0.9385	306.618	0.7971	298.879	0.8357									301.129	0.6631	295.931	0.6876	294.681	0.6544
														301.39	0.8924	296.559	0.8584											312.448	0.9402	307.636	0.7974	299.902	0.8363									302.155	0.6636	296.939	0.6832	295.688	0.6548
														302.413	0.8914	297.565	0.8575											313.475	0.9404	308.66	0.7953	300.921	0.8378									303.18	0.6593	297.955	0.6832	296.694	0.6533
														303.433	0.891	298.57	0.8574											314.5	0.9396	309.683	0.7964	301.944	0.8349									304.203	0.656	298.97	0.6846	297.699	0.6519
														304.456	0.8912	299.575	0.8582											315.575	0.9396	310.706	0.7953	302.964	0.8342									305.23	0.6541	299.989	0.6852	298.704	0.6513
														305.477	0.8927	300.582	0.8577											316.6	0.9407	311.725	0.7956	303.984	0.8369									306.253	0.6519	301	0.6818	299.709	0.6522
														306.498	0.8915	301.587	0.8581											317.627	0.9415	312.774	0.7945	305.006	0.8344									307.282	0.6509	302.015	0.6825	300.713	0.6501
														307.519	0.8904	302.593	0.8575											318.65	0.9404	313.794	0.7936	306.028	0.835									308.305	0.6494	303.031	0.6845	301.718	0.6497
														308.54	0.8937	303.599	0.857											319.675	0.9389	314.816	0.793	307.054	0.8322									309.33	0.6484	304.046	0.6818	302.722	0.6496
														309.565	0.8913	304.608	0.8571											320.702	0.9406	315.837	0.7931	308.075	0.8363									310.357	0.6483	305.08	0.6805	303.725	0.6498
														310.588	0.8904	305.613	0.8597											321.727	0.9387	316.858	0.7922	309.095	0.836									311.384	0.6454	306.1	0.6822	304.732	0.6495
														311.605	0.891	306.619	0.8578											322.755	0.9402	317.881	0.7924	310.118	0.833									312.41	0.6456	307.111	0.6811	305.736	0.6479
														312.624	0.8932	307.625	0.8581											323.779	0.9391	318.904	0.7931	311.139	0.8326									313.437	0.6421	308.152	0.6815	306.741	0.6467
																308.63	0.8581											324.803	0.9384	319.923	0.7946	312.158	0.8348									314.464	0.6442	309.173	0.6813	307.746	0.6473
																309.635	0.8576											325.83	0.9403	320.943	0.7928	313.18	0.8367									315.492	0.6421	310.192	0.6813	308.751	0.6456
																310.642	0.8563											326.857	0.9398	321.96	0.7929	314.2	0.8334									316.514	0.641	311.212	0.6796	309.756	0.6457
																311.646	0.8608											327.881	0.9406	322.981	0.7915	315.224	0.8335									317.539	0.64	312.231	0.6775	310.762	0.6443
																312.651	0.8567											328.909	0.9396	324.002	0.7921	316.244	0.832									318.566	0.6391	313.251	0.6787	311.769	0.647
																313.658	0.857											329.933	0.94	325.023	0.7934	317.267	0.8326									319.59	0.6391	314.271	0.679	312.774	0.6453
																314.663	0.8585											330.96	0.9398	326.043	0.7913	318.291	0.8342									320.614	0.6392	315.292	0.6771	313.779	0.644
																315.668	0.8584											331.987	0.939	327.059	0.791	319.314	0.8338									321.64	0.6379	316.311	0.6807	314.785	0.6438
																316.675	0.8564											333.063	0.9392	328.079	0.7922	320.336	0.8321									322.665	0.6366	317.332	0.6783	315.791	0.6435
																317.681	0.8584											334.092	0.9391			321.356	0.8325									323.69	0.6359	318.349	0.6786	316.797	0.644
																318.688	0.8562											335.124	0.939			322.376	0.835									324.718	0.6372	319.368	0.6775	317.803	0.6437
																319.696	0.8567											336.151	0.9397			323.396	0.8353									325.743	0.6366	320.388	0.6766	318.808	0.643
																320.701	0.8575											337.175	0.9405			324.418	0.8324									326.771	0.6354	321.408	0.6782	319.813	0.6431
																321.705	0.8575											338.202	0.9401			325.438	0.833									327.799	0.6371	322.43	0.6764	320.832	0.6438
																322.709	0.8557											339.227	0.9408			326.46	0.8324									328.831	0.6357	323.451	0.677	321.838	0.6424
																323.715	0.8569											340.253	0.9379			327.481	0.8339									329.855	0.6347	324.47	0.6773	322.843	0.6425
																324.72	0.8544											341.277	0.9397			328.51	0.8316									330.881	0.6348	325.489	0.678	323.848	0.6406
																325.725	0.8576											342.302	0.9396			329.532	0.8338									331.905	0.6351	326.509	0.6762	324.853	0.6408
																326.732	0.8574											343.326	0.9385			330.551	0.8293									332.93	0.6344	327.531	0.6757	325.858	0.642
																327.738	0.8569											344.351	0.9397			331.569	0.8304									333.955	0.6321	328.548	0.6769	326.862	0.6404
																328.743	0.8555											345.378	0.9383			332.59	0.831									334.981	0.6331	329.567	0.6775	327.867	0.6426
																329.749	0.855											346.403	0.9382			333.614	0.8336									336.003	0.6317	330.586	0.676	328.87	0.6411
																330.755	0.8565											347.43	0.9393			334.631	0.8322									337.028	0.6333	331.607	0.6769	329.875	0.6408
																331.761	0.8556											348.456	0.9373			335.652	0.837									338.052	0.6319	332.628	0.6754	330.881	0.6389
																332.768	0.8535											349.483	0.9368			336.674	0.8286									339.076	0.6323	333.678	0.6772	331.886	0.6393
																333.772	0.8544											350.507	0.937			337.694	0.8278									340.101	0.6326	334.702	0.6749	332.892	0.6395
																334.778	0.8576											351.531	0.9385			338.714	0.83									341.128	0.6309	335.724	0.6767	333.898	0.6408
																335.784	0.8589											352.558	0.9391			339.736	0.8298									342.153	0.6321	336.745	0.6737	334.904	0.6388
																336.79	0.8563											353.582	0.9393			340.76	0.8302									343.176	0.6307	337.764	0.6736	335.924	0.6394
																337.796	0.8536											354.604	0.9381			341.785	0.8283									344.205	0.6306	338.786	0.6739	336.949	0.6407
																338.802	0.856											355.634	0.9377			342.81	0.831									345.229	0.6318	339.807	0.6742
																339.81	0.8559											356.662	0.9374			343.831	0.8315									346.252	0.63	340.826	0.6741
																340.815	0.8563											357.688	0.9351			344.852	0.83									347.276	0.6295	341.847	0.6752
																341.821	0.8557											358.714	0.9377			345.872	0.8299									348.303	0.6304	342.871	0.6735
																342.829	0.8549											359.74	0.9374			346.895	0.8289									349.328	0.6284	343.891	0.6733
																343.833	0.8572											360.765	0.9391			347.917	0.8356									350.401	0.6295	344.909	0.6732
																344.838	0.8574											361.791	0.9373			348.938	0.8269									351.517	0.6288	345.928	0.6755
																345.845	0.8554											362.82	0.9376			349.962	0.8276									352.553	0.6291	346.951	0.6708
																346.851	0.8548											363.844	0.9377			350.983	0.8288									353.581	0.6301	347.974	0.6726
																347.857	0.8548											364.869	0.937			352	0.8271											348.995	0.6734
																348.863	0.8553											365.892	0.9363			353.021	0.8277											350.016	0.6746
																349.87	0.8575											366.917	0.9359			354.045	0.8284											351.038	0.6725
																350.875	0.8565											367.944	0.9361			355.065	0.8279											352.057	0.6719
																351.881	0.8623											368.969	0.936			356.084	0.8403											353.076	0.6727
																352.888	0.8549											369.997	0.9372			357.105	0.8278											354.099	0.675
																353.893	0.8545											371.028	0.9388			358.127	0.828											355.119	0.6736
																354.9	0.8558											372.053	0.9354			359.149	0.8279											356.138	0.6717
																355.905	0.8545											373.078	0.9364			360.172	0.8289											357.159	0.6714
																356.911	0.8533											374.105	0.9355			361.192	0.8265											358.181	0.67
																357.916	0.8549											375.131	0.9363			362.211	0.8276											359.201	0.6726
																358.923	0.8543											376.159	0.9375			363.234	0.8277											360.221	0.6735
																359.928	0.8548											377.188	0.938			364.255	0.8281											361.238	0.6704
																360.934	0.8552											378.212	0.9352			365.276	0.8277											362.258	0.6718
																361.94	0.8555											379.239	0.9364			366.299	0.8255											363.282	0.6701
																362.947	0.8545											380.264	0.9359			367.326	0.8263											364.305	0.67
																363.952	0.8563											381.292	0.9342			368.351	0.8269											365.324	0.6709
																364.958	0.8551											382.317	0.937			369.367	0.8277											366.348	0.6716
																365.964	0.8544											383.343	0.9365			370.387	0.8268											367.37	0.6699
																366.97	0.8545											384.373	0.9357			371.407	0.8275											368.39	0.6701
																367.975	0.8542											385.405	0.9373			372.43	0.8271											369.412	0.6699
																368.982	0.8538											386.43	0.9362			373.448	0.8282											370.434	0.6686
																369.987	0.8536											387.459	0.9358			374.471	0.8269											371.458	0.6671
																370.993	0.8551											388.484	0.935			375.491	0.8273											372.512	0.6699
																371.999	0.8551											389.508	0.9355			376.51	0.8264											373.53	0.6705
																373.018	0.8536											390.532	0.9355			377.531	0.8248											374.553	0.6688
																374.023	0.8536											391.555	0.9362			378.587	0.8256											375.574	0.6706
																375.029	0.8537											392.584	0.9349			379.605	0.8258											376.594	0.6707
																376.036	0.8553											393.607	0.9345			380.626	0.8297											377.617	0.6705
																377.041	0.8538											394.636	0.9361			381.645	0.8239											378.639	0.669
																378.045	0.8539											395.665	0.9357			382.668	0.8249											379.659	0.6682
																379.052	0.8514											396.694	0.9344			383.686	0.8248											380.677	0.6686
																380.058	0.8537											397.718	0.9354			384.711	0.826											381.694	0.6691
																381.063	0.8533											398.746	0.9346			385.729	0.8257											382.713	0.6718
																382.07	0.8524											399.771	0.9356			386.75	0.8248											383.731	0.6696
																383.077	0.8557											400.796	0.9347			387.772	0.8252											384.755	0.6694
																384.081	0.8539											401.819	0.9355			388.794	0.8248											385.776	0.6677
																385.089	0.8529											402.848	0.9332			389.816	0.8253											386.795	0.6681
																386.094	0.8517											403.873	0.9333			390.831	0.8271											387.816	0.6673
																387.1	0.8542											404.898	0.9341			391.85	0.8269											388.839	0.6681
																388.107	0.8509											405.923	0.9358			392.87	0.8255											389.858	0.6698
																389.113	0.8538											406.95	0.9346			393.888	0.8237											390.878	0.6686
																390.119	0.852											407.975	0.9356			394.906	0.8231											391.897	0.6672
																391.125	0.8523											408.999	0.9339			395.931	0.8242											392.914	0.6653
																392.131	0.8542											410.024	0.9333			396.951	0.823											393.952	0.6662
																393.137	0.8528											411.047	0.9342			397.972	0.8245											394.973	0.668
																394.142	0.8528											412.073	0.9343			398.993	0.8228											395.992	0.6671
																395.149	0.8534											413.098	0.9336			400.014	0.8265											397.014	0.6658
																396.156	0.8521											414.128	0.9342			401.036	0.8244											398.037	0.665
																397.161	0.853											415.155	0.9329			402.06	0.8223											399.058	0.6663
																398.168	0.8531											416.18	0.934			403.08	0.8244											400.084	0.6679
																399.175	0.8535											417.205	0.9332			404.1	0.8225											401.107	0.6679
																400.18	0.8523											418.231	0.9336			405.121	0.8246											402.129	0.666
																401.187	0.8516											419.256	0.933			406.142	0.8247											403.15	0.6657
																402.193	0.8531											420.282	0.932			407.2	0.8228											404.169	0.6661
																403.199	0.8526											421.31	0.9346			408.221	0.8261											405.191	0.6668
																404.204	0.851											422.333	0.9354			409.241	0.8226											406.211	0.6651
																405.211	0.8521											423.362	0.933			410.262	0.822											407.232	0.6658
																406.216	0.8514											424.394	0.9323			411.286	0.8216											408.251	0.6685
																407.222	0.8529											425.42	0.9329			412.308	0.8357											409.272	0.6645
																408.229	0.8536											426.452	0.9323			413.332	0.8361											410.293	0.6661
																409.234	0.8524											427.476	0.9306			414.352	0.8356											411.315	0.6651
																410.24	0.8523											428.499	0.9326			415.375	0.8359											412.334	0.6653
																411.247	0.8515											429.522	0.9323			416.395	0.8369											413.354	0.6653
																412.253	0.8508											430.547	0.9308			417.415	0.8362											414.376	0.6652
																413.262	0.8513											431.571	0.9328			418.436	0.8348											415.398	0.6661
																414.267	0.8529											432.601	0.9323			419.461	0.8366											416.418	0.666
																415.273	0.8532											433.627	0.9325			420.48	0.8354
																416.279	0.851											434.657	0.9323			421.503	0.8334
																417.284	0.8521											435.681	0.9325			422.524	0.8329
																418.291	0.8512											436.787	0.9331			423.561	0.8341
																419.297	0.851											437.815	0.932			424.575	0.8322
																420.302	0.8529											438.837	0.9314			425.598	0.8342
																421.309	0.8506											439.866	0.9313			426.618	0.8344
																422.314	0.8516											440.892	0.9319			427.648	0.834
																423.319	-0.0335											441.914	0.9313			428.669	0.8324
																424.326	-0.0334											442.945	0.9324			429.751	0.8314
																												443.973	0.9307			430.773	0.832
																												445.096	0.932			431.811	0.8348
																												446.163	0.9304			432.824	0.8332
																												447.186	0.9307			433.845	0.8346
																												448.209	0.9319			434.862	0.8313
																												449.237	0.931			435.879	0.8331
																												450.263	0.9308			436.908	0.8321
																												451.29	0.931			437.944	0.8305
																												452.317	0.9313			438.959	0.8327
																												453.343	0.9365			439.977	0.8306
																												454.372	0.928			440.995	0.8328
																												455.403	0.9293
																												456.429	0.9296
																												457.456	0.9301
																												458.477	0.9304
																												459.562	0.9291
																												460.586	0.9305
																												461.616	0.9286
																												462.642	0.9305
																												463.725	0.9297
																												464.75	0.9304
																												465.779	0.9299
																												466.805	0.929
																												467.831	0.9282
																												468.856	0.9293
																												469.883	0.9279
																												470.908	0.9305
																												471.934	0.9276
																												472.958	0.9271
																												473.977	0.9292
																												475.003	0.9282
																												476.028	0.9286
																												477.055	0.9295
																												478.081	0.9268
																												479.107	0.9285
																												480.132	0.9271
																												481.157	0.9285
																												482.182	0.9277
																												483.211	0.9285
																												484.293	0.9288
																												485.314	0.9269
																												486.336	0.9271
																												487.364	0.9264
																												488.389	0.9268
																												489.414	0.9266
																												490.441	0.9277
																												491.46	0.9276
																												492.475	0.9262
																												493.504	0.9267
																												494.53	0.9263
																												495.547	0.9254
																												496.571	0.9256
																												497.592	0.9245
																												498.619	0.9262
																												499.646	0.9255
																												500.67	0.925
																												501.698	0.9257
																												502.722	0.9267
																												503.749	0.9258
																												504.774	0.9252
																												505.8	0.9242
																												506.827	0.9253
																												507.851	0.9243
																												508.88	0.9251
																												509.907	0.9254
																												510.932	0.9239
																												511.958	0.9241
																												512.977	0.9245
																												514.003	0.9226
																												515.029	0.925
																												516.053	0.9252
																												517.08	0.9237
																												518.105	0.924
																												519.13	0.9227
																												520.158	0.9223
																												521.183	0.9227
																												522.21	0.9253
																												523.238	0.9241
																												524.262	0.9237
																												525.286	0.924
																												526.303	0.9231
																												527.328	0.9206
																												528.345	0.9227
																												529.369	0.9233
																												530.464	0.9216
																												531.488	0.9224
																												532.516	0.9236
																												533.538	0.9209
																												534.561	0.921
																												535.588	0.9435
																												536.615	0.9169
																												537.646	0.9184
																												538.668	0.9184
																												539.696	0.918
																												540.725	0.9173
																												541.816	0.9168
																												542.84	0.917
																												543.862	0.9163
																												544.887	0.9173
																												545.912	0.916
																												546.929	0.9164
																												547.953	0.9166
																												548.971	0.9167
																												549.995	0.9166
																												551.024	0.9171
																												552.05	0.9159
																												553.072	0.9175
																												554.098	0.9156
																												555.119	0.9163
																												556.144	0.9151
																												557.173	0.9178
																												558.199	0.9141
																												559.226	0.9163
																												560.248	0.9156
																												561.274	0.913
																												562.303	0.915
																												563.329	0.9155
																												564.354	0.9154
																												565.378	0.9122
																												566.408	0.9133
																												567.432	0.9131
																												568.458	0.9132
																												569.481	0.9145
																												570.501	0.9136
																												571.526	0.9181
																												572.551	0.9126
																												573.575	0.912
																												574.747	0.9129
																												575.771	0.9132
																												576.793	0.9134
																												577.812	0.9118
																												578.836	0.9135
																												579.862	0.9128
																												580.886	0.9174
																												581.911	0.9111
																												582.934	0.9112
																												583.955	0.9122
																												584.978	0.9119
																												586.002	0.9111
																												587.024	0.9111
																												588.05	0.9122
																												589.075	0.9119
																												590.102	0.9116
																												591.13	0.9106
																												592.155	0.9105
																												593.182	0.911
																												594.207	0.9096
																												595.231	0.9103
																												596.255	0.9117
																												597.282	0.9102
																												598.306	0.9096
																												599.397	0.9129
																												600.423	0.9084
																												601.448	0.9099
																												602.47	0.9087
																												603.494	0.9093
																												604.516	0.9103
																												605.544	0.9089
																												606.57	0.9099
																												607.593	0.9075
																												608.618	0.9084
																												609.64	0.9069
																												610.663	0.9083
																												611.688	0.909
																												612.712	0.9071
																												613.734	0.9082
																												614.761	0.9071
																												615.787	0.9087
																												616.813	0.9077
																												617.838	0.9073
																												618.862	0.9077
																												619.885	0.9064
																												620.907	0.909
																												621.93	0.9068
																												622.954	0.9068
																												623.981	0.9058
																												625.005	0.9076
																												626.028	0.9057
																												627.05	0.9064
																												628.073	0.9069
																												629.097	0.905
																												630.118	0.907
																												631.141	0.9069
																												632.166	0.9057
																												633.188	0.9055
																												634.21	0.9065
																												635.23	0.9047
																												636.252	0.9064
																												637.276	0.9057
																												638.296	0.9051
																												639.32	0.903
																												640.344	0.905
																												641.367	0.9055
																												642.393	0.9045
																												643.416	0.9048
																												644.439	0.9024
																												645.464	0.9038
																												646.491	0.9064
																												647.513	0.9026
																												648.536	0.9041
																												649.557	0.904
																												650.625	0.9074
																												651.648	0.9022
																												652.672	0.9026
																												653.695	0.9029
																												654.71	0.902
																												655.732	0.9013
																												656.754	0.9008
																												657.776	0.9024
																												658.8	0.9003
																												659.823	0.8981
																												660.842	0.9009
																												661.863	0.9002
																												662.882	0.8955
																												663.903	0.8941
																												664.928	0.8938
																												665.946	0.8922
																												666.968	0.8885
																												667.989	0.8874
																												669.01	0.884
																												670.029	0.8834
																												671.047	0.8835
																												672.066	0.881
																												673.087	0.8789
																												674.112	0.8765
																												675.135	0.8739
																												676.156	0.8726
																												677.176	0.8694
																												678.2	0.8677
																												679.224	0.8645
																												680.242	0.8627
																												681.263	0.8602
																												682.286	0.8577
																												683.307	0.8548
																												684.332	0.8523
																												685.355	0.8493
																												686.375	0.846
																												687.395	0.8426
																												688.416	0.8407
																												689.437	0.8373
																												690.46	0.8358
																												691.482	0.8325
																												692.501	0.8289
																												693.521	0.8341
																												694.54	0.8237
																												695.561	0.8264
																												696.664	0.8178
																												697.688	0.8159
																												698.709	0.8144
																												699.731	0.8099
																												700.752	0.8069
																												701.772	0.8042
																												702.79	0.8022
																												703.809	0.802
																												704.829	0.7973
																												705.849	0.794
																												706.873	0.7937
																												707.894	0.7904
																												708.916	0.7886
																												709.935	0.7862
																												710.956	0.7833
																												711.977	0.7815
																												713.002	0.7796
																												714.026	0.7769
																												715.049	0.7761
																												716.067	0.7737
																												717.084	0.7714
																												718.103	0.7682
																												719.125	0.7658
																												720.144	0.765
																												721.17	0.7637
																												722.19	0.7599
																												723.21	0.7593
																												724.231	0.7569
																												725.256	0.7537
																												726.273	0.7529
																												727.294	0.7512
																												728.313	0.7503
																												729.334	0.7479
																												730.353	0.7463
																												731.368	0.744
																												732.475	0.7423
																												733.497	0.7418
																												734.516	0.7429
																												735.535	0.7436
																												736.556	0.7342
																												737.575	0.7335
																												738.594	0.7349
																												739.615	0.73
																												740.632	0.7285
																												741.652	0.7264
																												742.674	0.7271
																												743.695	0.7224
																												744.712	0.7288
																												745.732	0.7247
																												746.751	0.7192
																												747.769	0.7407
																												748.787	0.7165
																												749.806	0.725
																												750.829	0.716
																												751.85	0.7141
																												752.871	0.7136
																												753.893	0.7107
																												754.91	0.7117
																												755.93	0.7082
																												756.946	0.7072
																												757.967	0.7068
																												759.064	0.7046
																												760.08	0.7059
																												761.096	0.7025
																												762.114	0.7013
																												763.196	0.7028
																												764.214	0.6992
																												765.232	0.6996
																												766.25	0.6978
																												767.266	0.6958
																												768.28	0.6956
																												769.376	0.6919
																												770.395	0.6952
																												771.414	0.6921
																												772.433	0.6926
																												773.452	0.6915
																												774.471	0.6876
																												775.486	0.6868
																												776.505	0.6852
																												777.52	0.6881
																												778.538	0.6839
																												779.557	0.684
																												780.577	0.6819
																												781.593	0.6812
																												782.7	0.681
																												783.719	0.6786
																												784.74	0.6782
																												785.759	0.6768
																												786.775	0.6768
																												787.794	0.6761
																												788.813	0.6738
																												789.834	0.6732
																												790.856	0.6724
																												791.873	0.6709
																												792.889	0.6727
																												793.906	0.67
																												794.924	0.6691
																												795.944	0.669
																												796.962	0.6674
																												797.98	0.6673
																												798.997	0.6655
																												800.02	0.6639
																												801.041	0.6652
																												802.059	0.6631
																												803.074	0.6625
																												804.093	0.6647
																												805.111	0.6613
																												806.131	0.6609
																												807.147	0.66
																												808.164	0.6595
																												809.184	0.6577
																												810.287	0.6561
																												811.308	0.6545
																												812.324	0.6564
																												813.438	0.6523
																												814.455	0.6527
																												815.472	0.651
																												816.489	0.65
																												817.503	0.6517
																												818.521	0.6487
																												819.542	0.6492
																												820.557	0.6473
																												821.579	0.6464
																												822.594	0.6452
																												823.613	0.6469
																												824.63	0.6452
																												825.647	0.6446
																												826.661	0.6413
																												827.676	0.6434
																												828.692	0.6412
																												829.71	0.6397
																												830.725	0.641
																												831.743	0.6411
																												832.76	0.6401
																												833.778	0.6373
																												834.794	0.6357
																												835.81	0.6363
																												836.831	0.6342
																												837.848	0.6344
																												838.863	0.6337
																												840.042	0.6345
																												841.157	0.6321
																												842.284	0.6325
																												843.407	0.6314
																												844.531	0.6299
																												845.657	0.6294
																												846.781	0.6292
																												847.904	0.6272
																												849.028	0.6263
																												850.154	0.6261
																												851.278	0.6268
																												852.404	0.6227
																												853.53	0.6252
																												854.654	0.6236
																												855.78	0.6228
																												856.811	0.6219
																												857.824	0.6202
																												858.84	0.6204
																												859.855	0.6193
																												860.871	0.6212
																												861.887	0.6175
																												862.901	0.6184
																												863.922	0.6159
																												864.938	0.6151
																												865.953	0.6158
																												866.967	0.6161
																												867.983	0.6151
																												868.999	0.6131
																												870.013	0.6136
																												871.032	0.6129
																												872.047	0.6106
																												873.064	0.6115
																												874.082	0.6097
																												875.096	0.6098
																												876.113	0.6065
																												877.127	0.6269
																												878.14	0.6078
																												879.152	0.6047
																												880.165	0.6039
																												881.181	0.6054
																												882.196	0.6028
																												883.211	0.6036
																												884.225	0.6015
																												885.236	0.5999
																												886.332	0.601
																												887.345	0.6022
																												888.361	0.6013
																												889.381	0.6
																												890.397	0.5995
																												891.413	0.6032
																												892.428	0.5995
																												893.448	0.6016
																												894.468	0.5998
																												895.486	0.6
																												896.501	0.6007
																												897.513	0.602
																												898.528	0.5988
																												899.541	0.5996
																												900.556	0.5974
																												901.616	0.5965
																												902.63	0.5975
																												903.649	0.598
																												904.667	0.5963
																												905.685	0.5949
																												906.698	0.5965
																												907.755	0.5967
																												908.775	0.598
																												909.788	0.5958
																												910.804	0.5958
																												911.865	0.5979
																												912.915	0.597
																												913.978	0.5947
																												915.034	0.5959
																												916.202	0.5946
																												917.219	0.5951
																												918.232	0.5941
																												919.343	0.5941
																												920.358	0.5961
																												921.44	0.5953
																												922.46	0.5969
																												923.473	0.5943
																												924.524	0.5949
																												925.524	0.5953
																												926.543	0.5952
																												927.559	0.5939
																												928.575	0.5949
																												929.59	0.595
																												930.649	0.5955
																												931.665	0.5954
																												932.682	0.5934
																												933.696	0.5929
																												934.708	0.5939
																												935.722	0.5922
																												936.781	0.5959
																												937.814	0.5932
																												938.913	0.5929
																												939.975	0.5935
																												941.071	0.5927
																												942.086	0.5927
																												943.101	0.5914
																												944.112	0.5938
																												945.174	0.5923
																												946.181	0.5934
																												947.197	0.5937
																												948.255	0.5917
																												949.288	0.5921
																												950.302	0.5915
																												951.319	0.5914
																												952.326	0.5914
																												953.334	0.5928
																												954.342	0.5912
																												955.419	0.5915
																												956.492	0.5916
																												957.61	0.59
																												958.619	0.5916
																												959.675	0.5903
																												960.687	0.5892
																												961.797	0.5918
																												962.898	0.5917
																												963.912	0.5896
																												964.927	0.5927
																												966.02	0.5922
																												967.025	0.5891
																												968.083	0.5901
																												969.095	0.5888
																												970.111	0.5909
																												971.131	0.5894
																												972.236	0.5908
																												973.264	0.5897
																												974.323	0.5886
																												975.38	0.5909
																												976.487	0.5898
																												977.612	0.5905
																												978.664	0.5886
																												979.771	0.5893
																												980.802	0.5901

## Sheet: Supp Figure 1g
Time / s	A600 / AU										Time / s	A600 / AU											Time / s	A600 / AU
	2											3												4
6.825	-0.0025										8.954	-0.0133											2.583	-0.0073
7.852	-0.0018										9.978	-0.0129											3.601	-0.0068
8.877	-0.0012										11.017	-0.0138											4.619	-0.0001
9.896	-0.0019										12.039	-0.0131											5.645	0.0003
10.916	-0.0024										13.055	-0.0009											6.665	0.0005
11.937	-0.0012										14.08	-0.001											7.697	0.0002															[bix]	trace 2	trace 3	trace4
12.958	-0.0018										15.114	-0.0003											8.721	0.0004												raw data			0	4.38	4.2	4.2
13.977	-0.0018										16.136	0.0016											9.74	0.0001															0.5 uM	1.5	1	1.3
14.996	-0.0025										17.156	0.0019											10.758	0.0002															1 uM	0.42	0.36	0.6
16.017	-0.0016										18.176	0.002											11.779	-0.0001															5 uM	0.12	0.16	0.15
17.04	-0.0021										19.2	0.0027											12.799	0.0004															Malonate	0.05	0.06	0.03
18.056	-0.0028										20.221	0.0022											13.82	0																			mean	error bars
19.076	-0.0018										21.242	0.0018											14.84	0.0013												minus malonate			0	4.33	4.14	4.17	4.21333	0.102144
20.096	-0.0019										22.264	0.0023											15.862	0.0004															0.5	1.45	0.94	1.27	1.22	0.25865
21.119	-0.0026										23.29	0.0021											16.883	0.001															1	0.37	0.3	0.57	0.413333	0.140119
22.137	-0.0012										24.313	0.0016											17.904	0.0013															5	0.07	0.1	0.12	0.0966667	0.0251661
23.157	-0.002										25.331	0.0019											18.92	0.0007
24.178	-0.0021										26.354	0.002											19.941	0.0004
25.198	-0.0011										27.374	0.0019											20.96	0.0006
26.221	-0.0017										28.391	0.0021											21.983	0.0005
27.244	-0.0017										29.414	0.0025											23.003	0.0008
28.263	-0.0021										30.435	0.0019											24.024	0.0004
29.283	0										31.456	0.003											25.046	0.0006																%inhibition	%inhibition	%inhibition	%inhibition
30.302	-0.0019										32.476	0.0013											26.068	0.0004															[bix]	trace 2	trace 3	trace4	mean	error bars
31.325	-0.0022										33.495	0.0017											27.09	0.0002															0	0	0	0	0	0
32.348	-0.0005										34.521	0.2884											28.114	0.0002															0.5	66.5127	77.2947	69.5444	71.1173	5.56042
33.368	-0.0016										35.543	0.2429											29.134	0.0005															1	91.455	92.7536	86.3309	90.1798	3.39591
34.39	-0.0017										36.564	0.2395											30.153	0.0006															5	98.3834	97.5845	97.1223	97.6967	0.637978
35.414	-0.0013										37.584	0.2404											31.175	0.0007
36.436	-0.0018										38.604	0.2403											32.196	0.0004
37.459	-0.0015										39.624	0.2401											33.217	0.0013
38.482	-0.0019										40.645	0.2404											34.241	0.0009
39.505	-0.0023										41.669	0.2412											35.259	0.041
40.524	-0.0014										42.689	0.2423											36.28	0.2036
41.546	-0.0019										43.711	0.2417											37.302	0.2012
42.584	-0.0008										44.73	0.2435											38.324	0.203
43.608	-0.0002										45.751	0.245											39.346	0.2063
44.629	0.2657										46.77	0.245											40.368	0.2055
45.65	0.2638										47.794	0.2434											41.389	0.2053
46.668	0.2579										48.815	0.2436											42.412	0.2056
47.691	0.2571										49.836	0.2452											43.431	0.2058
48.711	0.2568										50.858	0.2437											44.451	0.2063
49.734	0.2595										51.878	0.2444											45.472	0.2068
50.756	0.2584										52.902	0.2456											46.495	0.2072
51.776	0.2577										53.928	0.2452											47.52	0.2072
52.794	0.2563										54.953	0.2452											48.544	0.2068
53.821	0.2593										55.972	0.2447											49.566	0.2077
54.842	0.2584										56.994	0.2455											50.587	0.2111
55.862	0.258										58.017	0.2453											51.608	0.2107
56.884	0.2601										59.036	0.2445											52.63	0.2107
57.907	0.2575										60.055	0.2458											53.651	0.2101
58.929	0.2585										61.078	0.245											54.673	0.2106
59.951	0.2595										62.098	0.2448											55.693	0.2106
60.973	0.2578										63.119	0.2447											56.716	0.2111
61.995	0.2581										64.143	0.244											57.738	0.2106
63.018	0.2601										65.164	0.2435											58.76	0.2118
64.03	0.2582										66.185	0.2427											59.781	0.2126
65.05	0.2574										67.209	0.2429											60.803	0.2116
66.073	0.2572										68.229	0.243											61.823	0.2112
67.093	0.2585										69.253	0.2428											62.845	0.2125
68.112	0.2575										70.296	0.2437											63.865	0.2118
69.132	0.2587										71.318	0.247											64.888	0.2118
70.151	0.2598										72.341	0.246											65.911	0.2115
71.174	0.2606										73.363	0.2442											66.933	0.2119
72.197	0.2581										74.385	0.2427											67.954	0.2112
73.22	0.2594										75.404	0.2425											68.976	0.211
74.238	0.2571										76.426	0.2435											69.998	0.2127
75.261	0.2581										77.446	0.244											71.043	0.2102
76.282	0.2596										78.47	0.2451											72.066	0.6275
77.306	0.2604										79.493	0.2496											73.113	0.736
78.336	0.2579										80.515	0.7429											74.134	0.7281
79.357	0.2574										81.537	0.7622											75.156	0.7316
80.376	0.2578										82.558	0.7712											76.175	0.7329
81.401	0.2586										83.577	0.7728											77.193	0.736
82.421	0.2578										84.597	0.7799											78.214	0.7399
83.441	0.2575										85.615	0.784											79.236	0.739
84.465	0.2583										86.637	0.7882											80.257	0.7406
85.491	0.258										87.659	0.7911											81.283	0.7426
86.517	0.2572										88.679	0.7958											82.303	0.7436
87.539	0.2558										89.701	0.7978											83.324	0.7429
88.562	0.2584										90.723	0.7998											84.343	0.7477
89.583	0.2575										91.746	0.8038											85.363	0.7433
90.605	0.2581										92.769	0.8023											86.388	0.7461
91.627	0.2568										93.797	0.8028											87.406	0.745
92.65	0.6781										94.817	0.8034											88.428	0.745
93.672	0.8081										95.836	0.8054											89.449	0.7428
94.693	0.8166										96.857	0.8053											90.467	0.7441
95.716	0.8226										97.88	0.8029											91.486	0.7434
96.74	0.8307										98.903	0.803											92.508	0.7417
97.762	0.8345										99.928	0.8044											93.529	0.7438
98.785	0.8412										100.949	0.8036											94.551	0.7426
99.808	0.8454										101.97	0.8042											95.573	0.7431
100.833	0.8504										102.993	0.8252											96.594	0.74
101.854	0.8565										104.017	0.8061											97.64	0.7421
102.876	0.8579										105.037	0.8048											98.663	0.7418
103.895	0.863										106.06	0.8033											99.683	0.7413
104.916	0.8663										107.08	0.7988											100.703	0.7403
105.94	0.8681										108.102	0.7991											101.726	0.7394
106.962	0.8701										109.125	0.8012											102.746	0.741
107.984	0.8696										110.145	0.7995											103.771	0.7414
109.007	0.8699										111.166	0.7982											104.789	0.7407
110.031	0.8688										112.185	0.797											105.81	0.7429
111.054	0.8728										113.212	0.7964											106.832	0.7409
112.076	0.8726										114.234	0.7963											107.852	0.7398
113.101	0.8729										115.257	0.7972											108.873	0.7409
114.123	0.8746										116.279	0.7967											109.896	0.7407
115.143	0.8745										117.3	0.7964											110.916	0.7397
116.164	0.8736										118.325	0.7959											111.937	0.7376
117.187	0.8744										119.348	0.7949											112.957	0.7379
118.208	0.8757										120.368	0.7952											113.978	0.7368
119.227	0.8748										121.391	0.7956											114.998	0.7374
120.25	0.8756										122.413	0.795											116.019	0.7383
121.271	0.8753										123.433	0.7941											117.04	0.7472
122.293	0.8741										124.457	0.7949											118.058	0.737
123.314	0.8737										125.477	0.7949											119.082	0.7375
124.337	0.8757										126.498	0.7938											120.102	0.7405
125.357	0.8741										127.52	0.7947											121.122	0.74
126.379	0.8756										128.542	0.7935											122.143	0.7369
127.402	0.8731										129.562	0.7921											123.171	0.7362
128.423	0.8738										130.582	0.7942											124.192	0.738
129.447	0.8743										131.605	0.7946											125.21	0.7363
130.466	0.8738										132.627	0.7948											126.232	0.7346
131.484	0.8749										133.648	0.7915											127.255	0.7352
132.506	0.8743										134.667	0.7917											128.278	0.7383
133.527	0.8749										135.686	0.7923											129.298	0.7398
134.549	0.8748										136.71	0.7942											130.319	0.7393
135.569	0.8727										137.732	0.7938											131.341	0.7335
136.593	0.8744										138.755	0.7918											132.362	0.7332
137.614	0.8732										139.78	0.7856											133.385	0.7338
138.635	0.8742										140.803	0.7842											134.408	0.7343
139.657	0.8768										141.825	0.7842											135.434	0.7329
140.68	0.8738										142.847	0.7822											136.453	0.7333
141.7	0.8731										143.867	0.7809											137.473	0.7333
142.719	0.8727										144.891	0.7772											138.492	0.7347
143.741	0.8723										145.911	0.7769											139.513	0.7345
144.767	0.8771										146.938	0.7736											140.534	0.7336
145.792	0.8692										147.958	0.7719											141.554	0.733
146.815	0.868										148.981	0.7694											142.576	0.7339
147.837	0.8688										150.005	0.7667											143.598	0.7438
148.86	0.8672										151.025	0.7655											144.621	0.7532
149.882	0.8689										152.043	0.7623											145.646	0.7332
150.904	0.8667										153.072	0.7595											146.666	0.7376
151.926	0.8676										154.091	0.7556											147.688	0.7317
152.947	0.8676										155.112	0.7515											148.706	0.7322
153.971	0.8696										156.135	0.747											149.727	0.7305
154.991	0.8666										157.155	0.745											150.748	0.7308
156.013	0.868										158.176	0.7426											151.769	0.731
157.039	0.8673										159.193	0.7379											152.791	0.7314
158.059	0.8687										160.214	0.736											153.81	0.7294
159.081	0.8672										161.234	0.7302											154.836	0.731
160.103	0.8659										162.258	0.7258											155.856	0.7315
161.125	0.8682										163.28	0.7247											156.876	0.7314
162.146	0.8685										164.299	0.7208											157.901	0.733
163.167	0.8678										165.321	0.7149											158.922	0.7308
164.185	0.8673										166.338	0.7103											159.947	0.7336
165.204	0.8685										167.358	0.7064											160.966	0.7336
166.226	0.8658										168.38	0.7024											161.989	0.7313
167.247	0.8659										169.402	0.6973											163.009	0.7314
168.268	0.8658										170.425	0.6941											164.032	0.7328
169.292	0.8661										171.445	0.6898											165.053	0.7318
170.311	0.8658										172.468	0.6847											166.074	0.7323
171.335	0.866										173.49	0.6825											167.092	0.7308
172.356	0.8658										174.511	0.677											168.115	0.7296
173.38	0.8677										175.529	0.6714											169.134	0.7297
174.401	0.8687										176.553	0.6673											170.157	0.7306
175.424	0.8705										177.577	0.6661											171.178	0.7329
176.446	0.8674										178.598	0.6601											172.2	0.7304
177.469	0.8663										179.619	0.6558											173.222	0.7304
178.486	0.8664										180.642	0.6522											174.241	0.7316
179.522	0.8655										181.665	0.6487											175.264	0.7315
180.543	0.865										182.687	0.6441											176.285	0.7318
181.565	0.8652										183.706	0.6404											177.306	0.7318
182.585	0.8659										184.726	0.6373											178.33	0.7288
183.607	0.8646										185.747	0.6335											179.355	0.7301
184.63	0.8654										186.768	0.6338											180.375	0.7291
185.652	0.867										187.788	0.6294											181.397	0.7296
186.677	0.8657										188.809	0.6264											182.419	0.7287
187.696	0.8658										189.832	0.6219											183.44	0.7294
188.72	0.8678										190.851	0.6194											184.462	0.7288
189.744	0.8645										191.904	0.621											185.481	0.7284
190.766	0.8644										192.924	0.6183											186.504	0.7294
191.789	0.8679										193.944	0.6147											187.525	0.7293
192.81	0.8671										194.966	0.6103											188.545	0.7159
193.83	0.8668										195.987	0.6088											189.566	0.7202
194.852	0.8699										197.008	0.6076											190.591	0.7206
195.873	0.8586										198.031	0.6064											191.613	0.7193
196.892	0.8573										199.052	0.6042											192.633	0.7219
197.915	0.8547										200.073	0.6013											193.653	0.715
198.936	0.8566										201.096	0.6004											194.672	0.7156
199.958	0.8538										202.119	0.5975											195.692	0.7136
200.979	0.8567										203.14	0.596											196.713	0.7104
201.999	0.8532										204.161	0.5942											197.734	0.7085
203.021	0.8523										205.184	0.5934											198.755	0.7068
204.043	0.8486										206.205	0.5907											199.777	0.7046
205.065	0.8449										207.228	0.59											200.8	0.7034
206.086	0.8438										208.247	0.6											201.82	0.6968
207.107	0.842										209.265	0.5898											202.842	0.6938
208.128	0.8382										210.287	0.5895											203.86	0.6929
209.151	0.8356										211.307	0.5858											204.881	0.6876
210.173	0.8307										212.33	0.5847											205.902	0.6837
211.193	0.829										213.355	0.5838											206.953	0.6823
212.218	0.825										214.375	0.5839											207.975	0.6768
213.239	0.8211										215.394	0.5835											208.998	0.6727
214.258	0.8166										216.414	0.5801											210.019	0.6712
215.28	0.8133										217.434	0.5794											211.038	0.6655
216.303	0.8092										218.454	0.5791											212.061	0.6613
217.325	0.806										219.474	0.5774											213.081	0.656
218.343	0.8002										220.495	0.5784											214.105	0.6554
219.373	0.7973										221.515	0.5776											215.127	0.6495
220.392	0.7933										222.536	0.5745											216.148	0.6431
221.414	0.7888										223.56	0.5748											217.17	0.6403
222.434	0.783										224.582	0.576											218.191	0.6357
223.454	0.7783										225.604	0.5749											219.211	0.6309
224.478	0.7725										226.622	0.5726											220.233	0.6281
225.498	0.7704										227.642	0.5752											221.251	0.6238
226.518	0.7646										228.663	0.5727											222.27	0.6195
227.541	0.7615										229.681	0.5688											223.291	0.6123
228.564	0.7554										230.704	0.5721											224.312	0.6106
229.586	0.7516										231.727	0.5718											225.335	0.6062
230.619	0.7473										232.749	0.5685											226.356	0.6025
231.64	0.7419										233.768	0.568											227.378	0.5985
232.662	0.7373										234.786	0.5688											228.4	0.5919
233.685	0.7353										235.808	0.5683											229.419	0.589
234.706	0.7305										236.832	0.5675											230.438	0.5862
235.727	0.7243										237.855	0.5674											231.462	0.5806
236.749	0.72										238.876	0.6008											232.486	0.5769
237.769	0.7151										239.895	0.5664											233.504	0.5728
238.788	0.7132										240.916	0.5655											234.524	0.5682
239.809	0.7079										241.934	0.5659											235.542	0.5659
240.827	0.7045										242.958	0.5645											236.596	0.5603
241.847	0.6969										244.008	0.5657											237.618	0.5587
242.904	0.6979										245.03	0.5677											238.639	0.5561
243.926	0.6932										246.053	0.5634											239.661	0.5514
244.947	0.6873										247.076	0.5644											240.68	0.5471
245.966	0.6854										248.095	0.5637											241.701	0.5449
246.991	0.6778										249.128	0.5629											242.723	0.5387
248.01	0.6788										250.15	0.563											243.744	0.5368
249.031	0.6715										251.171	0.562											244.764	0.5316
250.043	0.6703										252.194	0.5617											245.782	0.5299
251.062	0.6672										253.215	0.5614											246.801	0.5291
252.08	0.6658										254.237	0.5597											247.82	0.5247
253.132	0.6737										255.26	0.5607											248.842	0.5216
254.152	0.6593										256.273	0.562											249.853	0.5214
255.176	0.6577										257.293	0.5595											250.874	0.5177
256.198	0.6563										258.313	0.5597											251.893	0.515
257.218	0.6534										259.334	0.5614											252.912	0.5119
258.238	0.6502										260.352	0.5564											253.932	0.5105
259.259	0.6479										261.369	0.5581											254.953	0.5093
260.278	0.646										262.389	0.5577											255.975	0.5074
261.3	0.6437										263.408	0.5576											256.994	0.5037
262.32	0.6421										264.429	0.5561											258.013	0.5033
263.341	0.6399										265.448	0.5567											259.034	0.5001
264.36	0.6368										266.469	0.5573											260.057	0.4984
265.38	0.6375										267.488	0.5567											261.078	0.4979
266.433	0.6351										268.506	0.5582											262.107	0.4928
267.453	0.6339										269.525	0.557											263.128	0.4917
268.472	0.6322										270.544	0.5558											264.146	0.4917
269.491	0.6319										271.565	0.5562											265.168	0.4917
270.51	0.6322										272.583	0.5565											266.188	0.4906
271.532	0.6288										273.606	0.5607											267.206	0.4875
272.554	0.6282										274.625	0.5555											268.225	0.4839
273.575	0.6236										275.646	0.5555											269.247	0.4832
274.594	0.6241										276.666	0.5563											270.265	0.4814
275.616	0.6229										277.685	0.5566											271.287	0.481
276.636	0.6232										278.705	0.5564											272.307	0.4802
277.656	0.6222										279.726	0.5552											273.324	0.4796
278.678	0.6196										280.745	0.5555											274.346	0.4767
279.701	0.619										281.763	0.5575											275.365	0.4761
280.72	0.6273										282.782	0.5562											276.385	0.4734
281.741	0.6163										283.803	0.5566											277.405	0.4726
282.761	0.6163										284.825	0.5575											278.425	0.4719
283.78	0.615										285.846	0.5555											279.444	0.4716
284.797	0.6175										286.868	0.5578											280.467	0.468
285.818	0.6151										287.887	0.5554											281.487	0.468
286.838	0.6133										288.903	0.5572											282.508	0.4718
287.856	0.612										289.923	0.5549											283.526	0.4712
288.875	0.6139										290.943	0.5568											284.546	0.472
289.894	0.61										291.963	0.5548											285.565	0.4639
290.914	0.6139										292.985	0.5546											286.585	0.4634
291.933	0.6117										294.005	0.5539											287.605	0.4611
292.952	0.6102										295.023	0.5547											288.624	0.4602
293.973	0.6092										296.041	0.5555											289.646	0.4596
294.996	0.6073										297.059	0.5535											290.663	0.4592
296.022	0.6064										298.08	0.554											291.681	0.4577
297.04	0.6045										299.099	0.5545											292.7	0.4559
298.061	0.6052										300.117	0.5543											293.721	0.4559
299.083	0.6055										301.138	0.5532											294.739	0.4561
300.102	0.6054										302.161	0.553											295.758	0.4549
301.12	0.6042										303.18	0.5522											296.775	0.4553
302.138	0.6026										304.201	0.5547											297.794	0.4545
303.156	0.603										305.225	0.5539											298.814	0.4524
304.175	0.6031										306.244	0.5542											299.834	0.4544
305.192	0.6019										307.265	0.555											300.854	0.4517
306.211	0.6017										308.286	0.564											301.872	0.4503
307.231	0.602										309.304	0.5527											302.89	0.4512
308.255	0.5991										310.326	0.5502											303.91	0.45
309.274	0.5999										311.345	0.5504											304.93	0.4489
310.292	0.6011										312.366	0.5497											305.952	0.4493
311.312	0.6003										313.386	0.5529											306.972	0.4462
312.364	0.5989										314.406	0.5497											307.99	0.4455
313.383	0.5981										315.427	0.5487											309.012	0.445
314.401	0.5968										316.445	0.5521											310.031	0.4449
315.423	0.5985										317.466	0.5619											311.054	0.4455
316.448	0.5966										318.487	0.5512											312.074	0.4453
317.466	0.597										319.503	0.5507											313.107	0.4447
318.483	0.5983										320.525	0.5494											314.125	0.4449
319.505	0.5954										321.547	0.5476											315.145	0.4421
320.528	0.5937										322.565	0.5481											316.164	0.4434
321.547	0.5968										323.585	0.5489											317.183	0.4418
322.568	0.594										324.608	0.5491											318.204	0.4414
323.598	0.5951										325.626	0.549											319.224	0.4408
324.616	0.5932										326.644	0.5478											320.249	0.4391
325.633	0.5916										327.665	0.5494											321.268	0.4389
326.652	0.5938										328.689	0.548											322.286	0.438
327.671	0.5931										329.712	0.5507											323.305	0.4384
328.692	0.594										330.73	0.5496											324.325	0.4389
329.711	0.5939										331.75	0.553											325.344	0.4367
330.731	0.5904										332.77	0.5479											326.362	0.4358
331.755	0.5907										333.789	0.5495											327.381	0.4364
332.777	0.592										334.81	0.5481											328.401	0.4349
333.796	0.5905										335.827	0.5478											329.422	0.4356
334.817	0.5896										336.882	0.5478											330.442	0.4341
335.836	0.5892										337.899	0.5481											331.461	0.4392
336.858	0.5897										338.918	0.5478											332.479	0.4333
337.879	0.5854										339.939	0.5468											333.498	0.4334
338.899	0.5877										340.957	0.5473											334.518	0.4323
339.919	0.5862										341.974	0.5481											335.541	0.4378
340.938	0.5899										342.993	0.5464											336.56	0.4319
341.958	0.5855										344.014	0.5471											337.579	0.4322
342.98	0.6215										345.037	0.5469											338.603	0.4308
344	0.5892										346.055	0.5471											339.622	0.4325
345.02	0.5873										347.075	0.5485											340.642	0.4308
346.039	0.5864										348.095	0.5489											341.662	0.4292
347.06	0.5885										349.113	0.5475											342.681	0.4292
348.079	0.5866										350.13	0.5476											343.7	0.4312
349.1	0.5855										351.152	0.5548											344.72	0.4284
350.119	0.5867										352.169	0.5463											345.738	0.4304
351.134	0.588										353.192	0.5475											346.756	0.4307
352.15	0.5873										354.21	0.5492											347.778	0.4283
353.17	0.5893										355.232	0.5551											348.798	0.4271
354.188	0.586										356.251	0.549											349.818	0.4279
355.209	0.5857										357.271	0.5495											350.84	0.4286
356.226	0.585										358.289	0.5468											351.862	0.4287
357.248	0.5854										359.31	0.5455											352.883	0.4271
358.267	0.5853										360.361	0.5657											353.902	0.4285
359.287	0.5847										361.381	0.5466											354.922	0.4256
360.303	0.5863										362.4	0.5471											355.94	0.4249
361.322	0.5853										363.418	0.5474											356.957	0.4242
362.342	0.5855										364.437	0.5469											357.976	0.4266
363.363	0.5865										365.456	0.5451											358.996	0.4239
364.383	0.5835										366.474	0.5458											360.015	0.4242
365.405	0.584										367.495	0.5444											361.032	0.4234
366.423	0.5906										368.513	0.5466											362.054	0.426
367.442	0.5852										369.533	0.5455											363.072	0.4252
368.459	0.5856										370.553	0.5443											364.092	0.4246
369.481	0.583										371.571	0.5458											365.115	0.4255
370.499	0.5862										372.592	0.5444											366.137	0.4249
371.518	0.5846										373.613	0.5451											367.156	0.4248
372.538	0.5857										374.633	0.5455											368.175	0.4236
373.555	0.5841																						369.196	0.4221
374.575	0.5821																						370.213	0.4233
375.591	0.5824																						371.231	0.4217
376.608	0.5826																						372.253	0.4245
377.627	0.5822																						373.273	0.423
378.645	0.5822																						374.291	0.4221
379.667	0.584																						375.313	0.4215
380.687	0.5835																						376.332	0.426
381.709	0.5845																						377.353	0.4214
382.73	0.5836																						378.383	0.4258
383.751	0.5828																						379.4	0.4213
384.768	0.5819																						380.418	0.4196
385.787	0.5831																						381.439	0.4331
386.807	0.5825																						382.46	0.419
387.827	0.5806																						383.477	0.4217
388.843	0.5877																						384.499	0.4168
389.861	0.5793																						385.518	0.4186
390.881	0.5777																						386.536	0.418
391.901	0.5786																						387.555	0.4182
392.922	0.5785																						388.573	0.4173
393.942	0.5786																						389.592	0.4174
394.959	0.5773																						390.613	0.4189
395.978	0.5771																						391.631	0.4175
396.995	0.5774																						392.648	0.4184
398.012	0.5785																						393.67	0.4181
399.031	0.5778																						394.687	0.4156
400.05	0.5757																						395.705	0.4165
401.068	0.5752																						396.728	0.4181
402.088	0.5757																						397.743	0.4193
403.106	0.5782																						398.762	0.4166
404.126	0.5763																						399.778	0.4181
405.156	0.5761																						400.796	0.417
406.175	0.5778																						401.814	0.415
407.194	0.5758																						402.835	0.4187
408.21	0.5789																						403.856	0.417
409.227	0.5768																						404.875	0.4147
410.248	0.5759																						405.895	0.4168
411.263	0.5753																						406.914	0.4174
412.28	0.5758																						407.935	0.4161
413.297	0.5774																						408.953	0.4161
414.316	0.5761																						409.97	0.4156
415.335	0.5807																						410.99	0.416
416.356	0.5785																						412.008	0.4152
417.376	0.5776																						413.028	0.4147
418.396	0.5761																						414.046	0.4148
419.418	0.5768																						415.063	0.417
420.436	0.5746																						416.08	0.4158
421.471	0.5752																						417.098	0.4222
422.491	0.5753																						418.118	0.4148
423.513	0.5759																						419.138	0.4137
424.532	0.5754																						420.157	0.4163
425.55	0.5759																						421.177	0.4177
426.571	0.5765																						422.196	0.4157
427.63	0.5746																						423.218	0.4116
428.65	0.5757																						424.236	0.4142
429.711	0.5751																						425.254	0.4158
430.728	0.575																						426.27	0.4173
431.747	0.5767																						427.29	0.4145
432.764	0.5749																						428.308	0.4155
433.785	0.575																						429.327	0.4155
434.806	0.5761																						430.345	0.4166
435.858	0.5764																						431.365	0.4146
436.877	0.5758																						432.382	0.4142
437.896	0.574																						433.4	0.4164
438.927	0.576																						434.421	0.4168
439.943	0.5752																						435.438	0.4164
440.964	0.5761																						436.457	0.4146
441.982	0.5745																						437.488	0.4165
443.002	0.5731
444.02	0.5771
445.051	0.5735
446.099	0.5745
447.127	0.5747
448.136	0.5751
449.158	0.5747
450.174	0.5746
